# Supplementary material for: Genetic origins and proteomic consequences of kinetoplast loss in trypanosomes
Source: PLoS Pathog. 2026 Mar 25;22(3):e1013846. doi: 10.1371/journal.ppat.1013846 (PMC13035230; doi:10.1371/journal.ppat.1013846)
Supplement: S1 Data — Sheet 1: Oligonucleotides and primers used in this study. Sheet 2: Proteomics data – M282F kDNA positive parent v wild-type. Sheet 3: Proteomics data – M282F kDNA negative clone 1.1 v kDNA positive parent. Sheet 4: Proteomics data – M282F kDNA negative clone 1.2 v kDNA positive parent. Sheet 5: Proteomics data – M282F kDNA negative clone 2.1 v kDNA positive parent. Sheet 6: Proteomics data – M282F kDNA negative clone 2.2 v kDNA positive parent. (XLS) [file ppat.1013846.s004.xls]

## Sheet: Sheet 1. Oligos
Oligonucleotides and primers used in this study
Name	Sequence
1	CTCTGTAGTGAATGCATGCT
2	GAAAGAGCCTTACACCTACG
3	CGCATACCTACCGCATTTATG
4	CGAATGCGCTGCAGAATGAG
M282X	TCATAGCATTGCCTTCCAACGAACTNNNAGCAGAAAGAATTTCAATTAGCGCC
L262PCCA	TACCAAACTGCCGTGTCTTGTTGTATGGCGAGCTAGTTCTCTGTTGCAGGCTG
A273PCCC	TAGCAGAAAGAATTTCAATTAGCGCGGGCGTAATACCAAACTGCCGTGTCTTG
M282FTTT	TCATAGCATTGCCTTCCAACGAACTAAAAGCAGAAAGAATTTCAATTAGCGCC

## Sheet: Sheet 2. parent-WT
Gene_acc	Gene_id	log2 FC	log_AveExpr	FDR (-log10)	Desc	Parent_A	Parent_B	Parent_C	WT_A	WT_B	WT_C
0	Tb04.24M18.150	-0.701299	12.7673	6.75397e-05	hypothetical protein, conserved	0	0	0	2776.64	0	2792.98
1	Tb05.5K5.100;Tb927.5.4450	0.030381	21.4875	6.75397e-05	hypothetical protein, conserved;hypothetical protein, conserved	3119730	2776070	3163000	3024060	2918560	3073920
2	Tb05.5K5.110;Tb927.5.4460	0.0754779	27.4861	6.75397e-05	major vault protein, putative;major vault protein, putative	198338000	198340000	197969000	194618000	191982000	190855000
3	Tb05.5K5.120;Tb927.5.4470	-0.0400411	23.1988	6.75397e-05	hypothetical protein, conserved;hypothetical protein, conserved	9029020	8090820	8376100	9045960	9143950	8512740
4	Tb05.5K5.130;Tb927.5.4480	-0.112369	26.6429	6.75397e-05	paraflagellar rod component par4, putative;paraflagellar rod component par4, putative	95844400	82567300	95879300	94819400	106073000	101749000
5	Tb05.5K5.150;Tb927.5.4500	-0.0296263	27.7493	6.75397e-05	small GTP-binding protein, putative;ras-like small GTPase, putative	234261000	212804000	238059000	222758000	251265000	241637000
6	Tb05.5K5.160;Tb927.5.4520	0.00236851	24.1827	6.75397e-05	hypothetical protein, conserved;Kinetochore interacting protein 1	20936100	17378500	18640900	18974600	21814100	17317700
7	Tb05.5K5.170;Tb927.5.4530	-0.23966	18.5075	6.75397e-05	elongation of very long chain fatty acids protein, putative;Long chain fatty acyl elongase	288061	354766	377458	390926	479335	354548
8	Tb05.5K5.200;Tb11.v5.0409.1-p1;Tb927.5.4560	0.137615	26.4433	6.75397e-05	guanine deaminase, putative;Tb11.v5.0409.1-p1;guanine deaminase, putative	101916000	100126000	101121000	94338200	93774600	93647900
9	Tb05.5K5.210	-0.0232936	25.7365	6.75397e-05	hypothetical protein	49589200	49860000	49628400	49234400	55335300	50387300
10	Tb05.5K5.220;Tb927.5.4580	-0.0578194	24.9739	6.75397e-05	hypothetical protein;Flagellum adhesion protein 3	29812700	28877000	30215400	27820900	33549200	33435200
11	Tb05.5K5.240;Tb11.v5.0367.1-p1;Tb927.5.4600	0.230036	20.3986	6.75397e-05	expression site-associated gene 3 (ESAG3) protein, putative;Tb11.v5.0367.1-p1;expression site-associated gene 3 (ESAG3) protein, putative	1415210	1405150	1445760	1263230	1233820	1203720
12	Tb05.5K5.280:pseudogenic_transcript-p1	0.0214072	15.3024	6.75397e-05	expression site-associated gene 1 (ESAG1), point mutation	62194.9	36529.4	23759.7	42866.2	48126.5	25999.8
13	Tb05.5K5.30;Tb927.5.4380	0.0253249	26.5086	6.75397e-05	serine/threonine protein phosphatase, putative;Kinetoplastid-specific Protein Phosphatase 1	110021000	99257000	107198000	104666000	105898000	107074000
14	Tb05.5K5.40;Tb927.5.4390	0.164239	27.9553	6.75397e-05	hypothetical protein, conserved;hypothetical protein, conserved	285877000	250035000	199290000	125261000	245369000	353571000
15	Tb05.5K5.50;Tb927.5.4400	0.0134346	24.8233	6.75397e-05	hypothetical protein, conserved;hypothetical protein, conserved	27335400	27872800	26999300	28237100	28972600	26006400
16	Tb05.5K5.60;Tb927.5.4410	0.0269156	23.4749	6.75397e-05	hypothetical protein, conserved;hypothetical protein, conserved	9892830	10317700	9995300	10295200	9995730	9934300
17	Tb05.5K5.70;Tb927.5.4420	0.00998706	26.3146	6.75397e-05	nucleolar RNA helicase II, putative;nucleolar RNA helicase II, putative	81007800	76464200	83914100	79168400	85753400	80060000
18	Tb05.5K5.80;Tb927.5.4430	0.0704637	25.7079	6.75397e-05	calcium/calmodulin-dependent protein kinase, putative;calcium/calmodulin-dependent protein kinase, putative	56160600	53695900	50892600	50654500	54723800	50992100
19	Tb05.5K5.90;Tb927.5.4440	-0.0216461	24.2059	6.75397e-05	dynein light chain, putative;dynein light chain, putative	21242900	23334000	19096700	25370900	20653500	20074200
20	Tb06.3A7.270	0.0703099	23.9944	6.75397e-05	hypothetical protein, conserved	20566900	21440100	22449300	20251200	22056000	20351100
21	Tb06.3A7.960	0.00501614	25.2952	6.75397e-05	hypothetical protein	46362500	46433000	46059800	45499400	47746000	48130600
22	Tb07.11L3.90;Tb927.7.2140	-0.00815328	24.2475	6.75397e-05	zinc finger protein family member, putative;zinc finger protein family member, putative	21499600	21091900	21807300	21137900	22865800	22111800
23	Tb08.27P2.110;Tb927.8.480	-7.61139	17.9136	6.4483	PAP2 superfamily, putative;phosphatidic acid phosphatase protein, putative	0	0	0	313224	0	0
24	Tb08.27P2.160:pseudogenic_transcript-p1	-0.569696	18.3126	6.75397e-05	expression site-associated gene 3 (ESAG3), degenerate	174010	163830	167058	184485	297650	295791
25	Tb08.27P2.400:pseudogenic_transcript-p1	0.254986	18.4602	6.75397e-05	expression site-associated gene 3 (ESAG3), degenerate	323154	236916	325315	302640	215839	234745
26	Tb08.27P2.90	0.482685	12.8721	6.75397e-05	hypothetical protein	0	0	0	0	0	0
27	Tb09.v4.0014;Tb927.9.15850;Tb09.v4.0110	0.124177	20.8779	6.75397e-05	hypothetical protein;hypothetical protein;hypothetical protein	1743190	1588030	1681050	1560980	1604340	1511600
28	Tb09.v4.0015	0.062669	26.4206	6.75397e-05	hypothetical protein	81894300	88043500	69649500	71742700	77382400	84810300
29	Tb09.v4.0016;Tb11.v5.0463.1-p1	0.0720708	22.8433	6.75397e-05	expression site- associated gene (ESAG) protein, putative;Tb11.v5.0463.1-p1	6158350	5751020	6031330	5794300	5715850	5872990
30	Tb09.v4.0017	0.0375239	19.7882	6.75397e-05	rab1 (small gtp-binding protein rab1, putative)	768518	813702	941639	841342	800856	848898
31	Tb09.v4.0018	0.179978	18.3443	6.75397e-05	expression site-associated gene 3 (ESAG3) protein, putative	299088	314786	283172	254759	272531	276538
32	Tb09.v4.0052:pseudogenic_transcript-p1	3.20885	11.7027	1.40596	variant surface glycoprotein (VSG, pseudogene), putative	0	10473.9	0	0	0	0
33	Tb09.v4.0065	0.641326	19.0659	6.75397e-05	expression site-associated gene 1 (ESAG 1), putative	520783	612778	589299	0	0	374045
34	Tb09.v4.0067:pseudogenic_transcript-p1	0.0349371	27.2771	6.75397e-05	retrotransposon hot spot protein, pseudogene	133307000	151703000	145271000	136693000	144937000	147558000
35	Tb09.v4.0105	0.0733414	13.4173	6.75397e-05	hypothetical protein	0	0	0	0	0	0
36	Tb09.v4.0107	0.0762838	24.2421	6.75397e-05	expression site-associated gene 5 (ESAG5) protein, putative	13536300	13727200	14808000	13261700	13549800	13864900
37	Tb09.v4.0108:pseudogenic_transcript-p1	-0.210585	13.0218	6.75397e-05	expression site-associated gene 8 (ESAG8), pseudogene	9228.4	5703.03	6968.55	7949.69	10363.6	7116.64
38	Tb09.v4.0109	0.26346	24.3634	6.75397e-05	hypothetical protein	0	20662200	19584700	0	17480100	0
39	Tb09.v4.0119:pseudogenic_transcript-p1	-0.340172	24.1382	6.75397e-05	variant surface glycoprotein (VSG, pseudogene), putative	13093900	11015800	9028370	11507900	15578000	15612500
40	Tb09.v4.0149;Tb927.9.2811;Tb927.9.2860.1-p1;Tb09.v4.0058;Tb09.v4.0059;Tb11.v5.0368.1-p1;Tb11.v5.0369.1-p1;Tb927.9.2815;Tb927.9.2840;Tb927.9.2845;Tb927.9.2861;Tb927.9.2865;Tb927.9.2871;Tb927.9.2881;Tb927.9.2891;Tb09.v4.0146;Tb09.v4.0148;Tb11.v5.0582.1-p1;Tb927.9.2853.1-p1;Tb927.9.2875;Tb09.v4.0147;Tb927.9.2855	0.529422	22.0285	6.75397e-05	hypothetical protein;Domain of unknown function (DUF5075), putative;Tb927.9.2860.1-p1;hypothetical protein;hypothetical protein;Tb11.v5.0368.1-p1;Tb11.v5.0369.1-p1;Domain of unknown function (DUF5075), putative;hypothetical protein, conserved;Domain of unknown function (DUF5075), putative;Domain of unknown function (DUF5075), putative;Domain of unknown function (DUF5075), putative;Domain of unkno…	3722350	3108790	2755140	1562880	2454310	2923180
41	Tb09.v4.0150:pseudogenic_transcript-p1	0.0590324	22.6488	6.75397e-05	variant surface glycoprotein (VSG, pseudogene), putative	7708170	7290300	7353340	7650570	6886560	7342980
42	Tb09.v4.0151	-0.259408	15.194	6.75397e-05	hypothetical protein	32079.9	24181.3	32478.8	28902.8	35222.6	44008.8
43	Tb10.v4.0032	-0.318671	17.104	6.75397e-05	expression site- associated gene 3 (ESAG3) protein, putative	132689	123167	123908	161491	136212	186084
44	Tb10.v4.0033;Tb927.10.4430	0.0828489	24.2596	6.75397e-05	pumillo RNA binding protein PUF1;pumillo RNA binding protein PUF1	19836900	18986600	17916000	18459000	17313400	18879000
45	Tb10.v4.0034;Tb927.10.4440	0.056413	24.1994	6.75397e-05	SAP domain containing protein, putative;predicted SAP domain protein	17659100	16009000	16968000	15683600	16779600	17212000
46	Tb10.v4.0035;Tb927.10.4450	0.0679976	27.1422	6.75397e-05	stress-inducible protein STI1-like, putative;stress-inducible protein STI1-like, putative	166742000	150673000	163570000	152363000	157854000	158775000
47	Tb10.v4.0036;Tb927.10.4460	-0.00933929	25.1383	6.75397e-05	leucine carboxyl methyltransferase, putative;leucine carboxyl methyltransferase, putative	39346900	38836700	38177000	41171500	38684700	39763000
48	Tb10.v4.0038;Tb927.10.4480	-0.0534657	22.8275	6.75397e-05	chrX additional, unordered contigs;DNA damage repair protein, putative	6291500	6378470	6465000	6398220	7215700	6644000
49	Tb10.v4.0039	0.0785999	25.9412	6.75397e-05	hypothetical protein, conserved	60008700	59103000	57813600	58176900	56397200	56606600
50	Tb10.v4.0040	0.0688713	22.9947	6.75397e-05	mRNA capping methyltransferase, putative	8851860	8777940	8849400	8693930	8835450	8217520
51	Tb10.v4.0041	-0.0763908	24.2785	6.75397e-05	PUB domain containing protein, putative	20368200	19386300	20476600	20496800	23086600	21273000
52	Tb10.v4.0043;Tb11.v5.1012.1-p1;Tb927.10.4330	-0.0329505	22.3795	6.75397e-05	chrX additional, unordered contigs;Tb11.v5.1012.1-p1;2-oxoisovalerate dehydrogenase beta subunit, mitochondrial precursor, putative	4802890	4635700	4621750	4664930	4825130	5173380
53	Tb10.v4.0044;Tb927.10.4320	0.0468147	22.4905	6.75397e-05	hypothetical protein, conserved;hypothetical protein, conserved	5027470	5576200	5399390	5243760	5140040	5387520
54	Tb10.v4.0045;Tb927.10.4310	-0.043214	25.6603	6.75397e-05	prohibitin, putative;prohibitin 2, putative	45248400	40377900	44828200	43075000	45817200	48355700
55	Tb10.v4.0066:pseudogenic_transcript-p1	0.130801	26.2744	6.75397e-05	expression site-associated gene 3 (ESAG3, pseudogene), putative	52254600	66126000	57129000	53722800	58577200	50994400
56	Tb10.v4.0168:pseudogenic_transcript-p1	2.14248	22.4471	6.75397e-05	variant surface glycoprotein (VSG, pseudogene), putative	0	5040500	14244900	126395	0	30148000
57	Tb10.v4.0181:pseudogenic_transcript-p1	-0.442799	15.794	6.75397e-05	expression site-associated gene 3 (ESAG3, pseudogene), putative	33337.5	29722.7	66891.5	45442.1	49810.8	76262
58	Tb10.v4.0217	-0.119872	20.8508	6.75397e-05	hypothetical protein	1695130	1453420	1404720	1328150	1670790	2105990
59	Tb10.v4.0218	0.332348	18.4524	6.75397e-05	expression site-associated gene 3 (ESAG3) protein, putative	263011	383579	354835	255549	306150	240272
60	Tb10.v4.0219:pseudogenic_transcript-p1	-0.176268	22.9416	6.75397e-05	retrotransposon hot spot protein (RHS, pseudogene), putative	7803060	6438640	9826270	9443000	10882500	7332580
61	Tb10.v4.0228:pseudogenic_transcript-p1	-10.0982	19.2872	8.66165	variant surface glycoprotein (VSG, pseudogene), putative	0	0	0	1167290	0	2557340
62	Tb10.v4.0246;Tb927.10.6900	0.00187058	22.4891	6.75397e-05	hypothetical protein;base J-associated glucosyltransferase	5224470	4990470	5311300	5074660	5220870	5503800
63	Tb10.v4.0247;Tb11.v5.0496.1-p1;Tb927.10.6910;Tb927.10.6950	-0.0282644	22.786	6.75397e-05	s-adenosyl-L-methionine-c-24-delta-sterol-methyl transferase a, putative;Tb11.v5.0496.1-p1;Sterol methyltransferase, putative;sterol 24-c-methyltransferase, putative	5605560	5415800	5698340	5299840	5504800	6649140
64	Tb10.v4.0248;Tb927.10.6920	0.0641215	19.3559	6.75397e-05	hypothetical protein;hypothetical protein	499662	466215	752784	731355	525331	418636
65	Tb10.v4.0249;Tb927.10.6930	0.210876	20.9596	6.75397e-05	Cullin family/Cullin protein neddylation domain containing protein, putative;Cullin family/Cullin protein neddylation domain containing protein, putative	1702050	1913540	2275680	1585090	1695980	1874420
66	Tb11.01.2730.1-p1	-0.0432136	25.1496	6.75397e-05	Tb11.01.2730.1-p1	33343900	31727100	34150600	35448600	34273100	34612600
67	Tb11.01.6240.1-p1;Tb11.01.6241.1-p1	0.046759	21.2946	6.75397e-05	Tb11.01.6240.1-p1;Tb11.01.6241.1-p1	2191590	2370040	2404730	2501660	2504840	1906630
68	Tb11.01.6251;Tb11.v5.0677.1-p1	-0.10922	20.2836	6.75397e-05	expression site-associated gene 11 (ESAG11) protein, putative;Tb11.v5.0677.1-p1	844776	982198	1039350	938435	1027420	1179220
69	Tb11.02.5060b.1-p1;Tb927.11.7211.1-p1	0.268751	14.1302	6.75397e-05	Tb11.02.5060b.1-p1;Tb927.11.7211.1-p1	15654.7	16452.3	0	22961.9	12383.9	8699.96
70	Tb11.02.5080b.1-p1;Tb927.11.7213	-0.00628265	29.3496	6.75397e-05	Tb11.02.5080b.1-p1;Endoplasmic Reticulum-Golgi Intermediate Compartment (ERGIC)/Endoplasmic reticulum vesicle transporter, putative	607151000	604189000	635255000	609079000	667067000	624957000
71	Tb11.02.5090.1-p1;Tb11.02.5090b.1-p1	0.0193753	23.081	6.75397e-05	Tb11.02.5090.1-p1;Tb11.02.5090b.1-p1	7768090	7680470	7877980	7851090	7655650	7951850
72	Tb11.02.5100b.1-p1;Tb927.11.7214	-0.0560546	26.5961	6.75397e-05	Tb11.02.5100b.1-p1;Mitoribosomal SSU assembly factor 13	112949000	111856000	120416000	135304000	111685000	120868000
73	Tb11.02.5105;Tb11.02.5105b.1-p1	-0.0939306	20.9619	6.75397e-05	Present in the outer mitochondrial membrane proteome 15;Tb11.02.5105b.1-p1	1811860	2303350	1996070	2353940	2097950	2160050
74	Tb11.02.5110b.1-p1;Tb927.11.7216.1-p1	-0.122789	23.1304	6.75397e-05	Tb11.02.5110b.1-p1;Tb927.11.7216.1-p1	8630780	7130470	6806760	8444800	8649620	7833510
75	Tb11.02.5120b.1-p1;Tb927.11.7218	-0.331589	20.4196	0.0333293	Tb11.02.5120b.1-p1;mitochondrial edited mRNA stability factor 1 subunit	2026870	1748800	1752180	2366810	2297260	2394940
76	Tb11.02.5360;Tb11.02.5360b.1-p1	-0.235532	20.0055	6.75397e-05	hypothetical protein, conserved;Tb11.02.5360b.1-p1	784914	725037	758847	811027	985695	925075
77	Tb11.02.5370.1-p1;Tb11.02.5370b.1-p1	0.0624375	15.0423	6.75397e-05	Tb11.02.5370.1-p1;Tb11.02.5370b.1-p1	25291.2	48605.2	43049.1	43776.8	21545.8	51159.8
78	Tb11.02.5380.1-p1;Tb11.02.5380b.1-p1	0.0291021	23.7614	6.75397e-05	Tb11.02.5380.1-p1;Tb11.02.5380b.1-p1	14407800	13747300	14919600	14778100	13877300	14389700
79	Tb11.02.5390;Tb11.02.5390b.1-p1	0.0248349	25.9861	6.75397e-05	Guide RNA binding complex protein 4;Tb11.02.5390b.1-p1	62643000	63523400	64800000	63466100	63203700	65122900
80	Tb11.02.5400;Tb11.02.5400b.1-p1	0.0414417	23.7196	6.75397e-05	cystathionine beta-synthase, putative;Tb11.02.5400b.1-p1	11227600	10630200	11035600	9380570	11035600	12376400
81	Tb11.02.5410;Tb11.02.5410b	0.0136933	23.0452	6.75397e-05	ubiquitin activating enzyme (E1) subunit Aos1, putative;ubiquitin activating enzyme, putative	9197180	8263190	8393780	8433310	9152960	8507240
82	Tb11.02.5420;Tb11.02.5420b.1-p1	0.0606864	26.9307	6.75397e-05	NADPH-cytochrome p450 reductase, putative;Tb11.02.5420b.1-p1	116805000	112873000	122311000	111625000	118245000	115142000
83	Tb11.02.5430;Tb11.02.5430b.1-p1	0.0881145	24.4104	6.75397e-05	hypothetical protein, conserved;Tb11.02.5430b.1-p1	24421900	21123500	25612000	23372900	22662200	22074900
84	Tb11.02.5440;Tb11.02.5440b	-0.128763	20.7781	6.75397e-05	SUMO-interacting motif-containing protein;SUMO-interacting motif-containing protein	1603300	0	1261700	1266110	1625320	1879430
85	Tb11.0290;Tb11.0390;Tb927.11.7705;Tb927.6.4980	0.0859401	29.7833	6.75397e-05	chrXI additional, unordered contigs;chrXI additional, unordered contigs;ribosomal protein S11, putative;40S ribosomal protein S14	955714000	911080000	920585000	895692000	895480000	900408000
86	Tb11.0320;Tb927.11.7690.1-p1	-0.0277562	23.7292	6.75397e-05	hypothetical protein;Tb927.11.7690.1-p1	13236500	13415600	13495000	13830000	12982000	14997000
87	Tb11.0340;Tb927.11.7660.1-p1	-0.1246	24.9426	6.75397e-05	hypothetical protein;Tb927.11.7660.1-p1	29041500	25982500	31079600	31710700	33385900	30515600
88	Tb11.0350	-0.062029	24.0469	6.75397e-05	hypothetical protein	18226000	17607700	17408500	18715900	19174800	18802400
89	Tb11.0360;Tb927.11.7640.1-p1	-0.00842474	24.4784	6.75397e-05	chrXI additional, unordered contigs;Tb927.11.7640.1-p1	19704900	20208900	20468900	19444300	20480400	22128600
90	Tb11.0370;Tb927.11.7720.1-p1	-0.0372897	19.4572	6.75397e-05	chrXI additional, unordered contigs;Tb927.11.7720.1-p1	625399	0	742684	705718	0	694690
91	Tb11.0400	-0.0316319	20.424	6.75397e-05	P27 protein, putative	1459460	0	1394130	935776	1387050	2457190
92	Tb11.0520;Tb927.10.1130	-0.00704232	25.2756	6.75397e-05	dynein light chain, putative;dynein arm light chain, axonemal, putative	37831600	34198700	38216900	38866100	37035100	37101400
93	Tb11.0530;Tb927.10.1140	-0.0541233	21.3614	6.75397e-05	epsilon tubulin;epsilon tubulin	2429000	2546260	2695220	2708260	2788280	2604550
94	Tb11.0540;Tb927.10.1150	-0.0675388	23.1302	6.75397e-05	hypothetical protein;hypothetical protein, conserved	6624670	7555470	6944000	7209970	7770280	7555520
95	Tb11.0550;Tb927.10.1160	-0.447794	21.6602	0.00197246	hypothetical protein, conserved;NADH dehydrogenase (ubiquinone) 1 beta subcomplex subunit, putative	5106480	5702780	6866750	8427130	8339310	7625400
96	Tb11.0820:pseudogenic_transcript-p1	-0.482764	17.4984	0.294211	retrotransposon hot spot protein 4 (RHS4, pseudogene), putative	156675	153202	155926	196651	257168	210591
97	Tb11.0840	0.179467	26.9298	6.75397e-05	hypothetical protein	135904000	144670000	109962000	102520000	120055000	129462000
98	Tb11.0845;Tb927.11.18680;Tb927.11.715	0.168369	29.5064	6.75397e-05	dynein light chain LC8, putative;dynein light chain LC8, putative;dynein light chain LC8, putative	836145000	739329000	791863000	709744000	683505000	765580000
99	Tb11.0870	0.111981	21.4538	6.75397e-05	hypothetical protein	2698930	2983430	2813640	2652950	3015280	2368090
100	Tb11.0880;Tb927.11.680;Tb927.4.1100	0.0102093	29.0549	6.75397e-05	chrXI additional, unordered contigs;ribosomal protein L21E (60S), putative;ribosomal protein L21E (60S), putative	571193000	551525000	567161000	585306000	572592000	561091000
101	Tb11.1220;Tb11.v5.0996.1-p1	0.0227039	27.6319	6.75397e-05	hypothetical protein;Tb11.v5.0996.1-p1	192759000	194984000	199861000	191153000	207230000	193758000
102	Tb11.1240;Tb11.v5.0998.1-p1;Tb927.10.15270	0.0476727	24.5991	6.75397e-05	methionine aminopeptidase, type I, putative;Tb11.v5.0998.1-p1;metallo- peptidase, Clan MG, Family M24	26892900	25149300	26758000	25289100	26790100	25726000
103	Tb11.1320.1-p1;Tb11.0800;Tb11.0810;Tb11.1340.1-p1;Tb11.v5.1005.1-p1;Tb11.0790;Tb11.1330.1-p1;Tb11.v5.0983.1-p1	1.86955	13.7918	0.529326	Tb11.1320.1-p1;hypothetical protein;hypothetical protein;Tb11.1340.1-p1;Tb11.v5.1005.1-p1;hypothetical protein;Tb11.1330.1-p1;Tb11.v5.0983.1-p1	14088.2	0	0	3853.69	0	0
104	Tb11.1380.1-p1;Tb927.11.1840	0.0344738	28.6064	6.75397e-05	Tb11.1380.1-p1;hypothetical protein, conserved	444122000	422926000	433114000	404035000	444105000	453361000
105	Tb11.1390.1-p1	0.0715945	26.9554	6.75397e-05	Tb11.1390.1-p1	95716200	98824200	86878200	82864400	89432700	102109000
106	Tb11.1780.1-p1	-0.213914	26.6883	0.410927	Tb11.1780.1-p1	102057000	96425900	98386400	117219000	121575000	113183000
107	Tb11.1790.1-p1	-0.0604105	27.1299	6.75397e-05	Tb11.1790.1-p1	141172000	148303000	146206000	147890000	160388000	156537000
108	Tb11.1810.1-p1;Tb11.1810b.1-p1	-0.03489	22.5063	6.75397e-05	Tb11.1810.1-p1;Tb11.1810b.1-p1	4616450	5792320	4704860	5003690	5111450	5591510
109	Tb11.v5.0147.1-p1;Tb927.7.4600	0.0326372	24.7857	6.75397e-05	Tb11.v5.0147.1-p1;Calponin homology (CH) domain containing protein, putative	26389200	26200200	28985100	27695200	27858200	25810100
110	Tb11.v5.0148.1-p1	0.432756	14.5449	6.75397e-05	Tb11.v5.0148.1-p1	29393.2	27336.3	35255.2	19407.6	23221.5	26557.2
111	Tb11.v5.0149.1-p1;Tb927.7.4640	0.0464955	18.7659	6.75397e-05	Tb11.v5.0149.1-p1;hypothetical protein, conserved	566352	0	412325	606580	616870	281015
112	Tb11.v5.0150.1-p1;Tb927.7.4650	0.0554765	23.7558	6.75397e-05	Tb11.v5.0150.1-p1;J Biosynthesis Protein 2	14897600	14585600	14748100	15278200	15122400	13115600
113	Tb11.v5.0153.1-p1;Tb927.7.4690	-0.0254854	24.4269	6.75397e-05	Tb11.v5.0153.1-p1;hypothetical protein	19108200	17150700	19897400	19008600	20002900	19201200
114	Tb11.v5.0154.1-p1	-0.00701254	27.105	6.75397e-05	Tb11.v5.0154.1-p1	154890000	147645000	162739000	151707000	170289000	156428000
115	Tb11.v5.0155.1-p1;Tb927.7.4720	-0.0872893	24.3228	6.75397e-05	Tb11.v5.0155.1-p1;hypothetical protein	18064600	18931700	20859600	23451400	19582500	19772500
116	Tb11.v5.0156.1-p1;Tb927.7.4730	0.0463581	20.7451	6.75397e-05	Tb11.v5.0156.1-p1;pumilio/PUF RNA binding protein 5	1929630	1818920	1723220	1747070	1956530	1692700
117	Tb11.v5.0157.1-p1;Tb927.7.4740	0.0378914	22.8654	6.75397e-05	Tb11.v5.0157.1-p1;hypothetical protein, conserved	7004220	6580900	6545020	6472190	7030140	6485290
118	Tb11.v5.0158.1-p1;Tb927.7.4750	-0.0275636	23.5635	6.75397e-05	Tb11.v5.0158.1-p1;hypothetical protein, conserved	12631000	11628800	13708900	12844500	13211100	13324300
119	Tb11.v5.0160.1-p1;Tb927.7.4770	0.044755	30.0441	6.75397e-05	Tb11.v5.0160.1-p1;cyclophilin-type peptidyl-prolyl cis-trans isomerase, putative	1076920000	1035740000	1099870000	985938000	1138540000	1073270000
120	Tb11.v5.0161.1-p1;Tb927.7.4780	0.103948	22.4372	6.75397e-05	Tb11.v5.0161.1-p1;conserved hypothetical protein, putative	6431640	6346580	5630090	4939210	6109380	6494080
121	Tb11.v5.0163.1-p1;Tb927.7.4810	0.130055	23.8317	6.75397e-05	Tb11.v5.0163.1-p1;HD domain containing protein, putative	14422000	14853000	14082400	14448300	12979400	13026900
122	Tb11.v5.0164.1-p1;Tb927.7.4820	0.322562	23.9768	6.75397e-05	Tb11.v5.0164.1-p1;Trm112p-like protein, putative	14404500	14017000	19201200	15630300	11204000	12017200
123	Tb11.v5.0165.1-p1;Tb927.7.4830	0.00808576	19.011	6.75397e-05	Tb11.v5.0165.1-p1;kinesin, putative	573009	510042	489210	550736	487437	549024
124	Tb11.v5.0166.1-p1;Tb927.7.4840	0.0911938	22.9832	6.75397e-05	Tb11.v5.0166.1-p1;hypothetical protein, conserved	7328070	7706610	6163200	5519790	7405400	7460820
125	Tb11.v5.0167.1-p1;Tb927.7.4850	-0.0249907	19.4439	6.75397e-05	Tb11.v5.0167.1-p1;kinetoplastid kinetochore protein 5	749858	649407	578350	703748	726619	608730
126	Tb11.v5.0168.1-p1;Tb927.7.4860	0.0433274	23.8987	6.75397e-05	Tb11.v5.0168.1-p1;kinetoplastid kinetochore protein 13	16093500	16736400	19048800	15989300	17595200	17697000
127	Tb11.v5.0169.1-p1;Tb927.7.4870	0.0751005	24.7122	6.75397e-05	Tb11.v5.0169.1-p1;hypothetical protein, conserved	26609200	26211400	26931800	25882800	25608800	25782000
128	Tb11.v5.0170.1-p1;Tb927.7.4890	0.120095	22.1933	6.75397e-05	Tb11.v5.0170.1-p1;Present in the outer mitochondrial membrane proteome 34	4360220	4414760	4213770	3897530	4159630	4119350
129	Tb11.v5.0171.1-p1;Tb927.7.4900	0.0177439	26.6021	6.75397e-05	Tb11.v5.0171.1-p1;5'-3' exoribonuclease A	151039000	145999000	147645000	150426000	148110000	150692000
130	Tb11.v5.0172.1-p1;Tb927.7.4910	0.022308	26.5855	6.75397e-05	Tb11.v5.0172.1-p1;hypothetical protein, conserved	92778000	87820900	90503400	86314100	92790000	93889000
131	Tb11.v5.0174.1-p1;Tb927.7.4930	-0.0910531	18.8415	6.75397e-05	Tb11.v5.0174.1-p1;ribonuclease H1	461214	522560	484610	558866	531945	497540
132	Tb11.v5.0175.1-p1;Tb927.7.4940	-0.182573	21.5545	0.034341	Tb11.v5.0175.1-p1;serine peptidase, clan SC, family S9A-like protein	3263500	3103680	2964070	3554360	3654120	3563790
133	Tb11.v5.0176.1-p1;Tb927.7.4950	0.182774	23.0527	6.75397e-05	Tb11.v5.0176.1-p1;NAD(P)-dependent steroid dehydrogenase protein, putative	8721850	9467790	8552520	8055650	7063170	8994340
134	Tb11.v5.0177.1-p1;Tb927.7.4960	0.0349784	23.5859	6.75397e-05	Tb11.v5.0177.1-p1;hypothetical protein, conserved	11852900	11188100	11865400	11732800	11669200	11330000
135	Tb11.v5.0179.1-p1;Tb927.7.4980	0.0412053	20.6151	6.75397e-05	Tb11.v5.0179.1-p1;Present in the outer mitochondrial membrane proteome 35	1479500	1273000	1336840	1314350	1513560	1222410
136	Tb11.v5.0180.1-p1;Tb927.7.4990	0.0125772	26.7291	6.75397e-05	Tb11.v5.0180.1-p1;hypothetical protein, conserved	116289000	103517000	117414000	111482000	114792000	114999000
137	Tb11.v5.0181.1-p1;Tb11.v5.0182.1-p1;Tb927.7.5000;Tb927.7.5020	0.0573449	30.0834	6.75397e-05	Tb11.v5.0181.1-p1;Tb11.v5.0182.1-p1;60S ribosomal protein L19, putative;60S ribosomal protein L19, putative	1218670000	1182060000	1207640000	1176590000	1222430000	1157520000
138	Tb11.v5.0183.1-p1;Tb927.7.5030	0.0250617	24.1686	6.75397e-05	Tb11.v5.0183.1-p1;hypothetical protein, conserved	17689100	17381300	17965100	16966300	18336600	17896900
139	Tb11.v5.0184.1-p1;Tb927.7.5040	0.0620094	21.5907	6.75397e-05	Tb11.v5.0184.1-p1;kinesin, putative	3003270	2791600	2822950	2763160	3105810	2557930
140	Tb11.v5.0185.1-p1;Tb927.7.5050	0.051979	23.6887	6.75397e-05	Tb11.v5.0185.1-p1;hypothetical protein, conserved	11063000	10110300	10503900	9420040	10683400	11107800
141	Tb11.v5.0186.1-p1;Tb927.7.5060	-0.117108	23.209	6.75397e-05	Tb11.v5.0186.1-p1;CLN3 protein, putative	9689480	6897030	8424870	7891410	10123500	9517640
142	Tb11.v5.0187.1-p1;Tb927.7.5070	-0.00142764	19.5424	6.75397e-05	Tb11.v5.0187.1-p1;hypothetical protein	676601	714027	725792	736431	747021	670965
143	Tb11.v5.0188.1-p1;Tb927.7.5080	0.147771	20.8097	6.75397e-05	Tb11.v5.0188.1-p1;ATP-NAD kinase-like protein	1680590	1782710	1992240	1530300	1672620	1806980
144	Tb11.v5.0190.1-p1;Tb927.10.5950	0.0526429	26.7102	6.75397e-05	Tb11.v5.0190.1-p1;Serine/threonine-protein kinase NEK17, putative	129300000	119550000	122436000	114090000	127033000	125179000
145	Tb11.v5.0191.1-p1;Tb927.10.5960	0.0385451	23.728	6.75397e-05	Tb11.v5.0191.1-p1;engulfment and cell motility domain 2, putative	14012700	14607000	13886500	13522600	13959000	14748100
146	Tb11.v5.0192.1-p1;Tb927.10.5970	-0.073984	22.0878	6.75397e-05	Tb11.v5.0192.1-p1;predicted zinc finger protein	4332940	3397090	4458060	3923380	4379640	4702590
147	Tb11.v5.0193.1-p1;Tb927.10.5990	-0.00931013	24.9722	6.75397e-05	Tb11.v5.0193.1-p1;Centrosomal protein of 57 kDa, putative	31813300	29832300	30245500	30441500	31969600	31993400
148	Tb11.v5.0196.1-p1	0.0555691	26.3096	6.75397e-05	Tb11.v5.0196.1-p1	91841500	90508200	78358700	84469200	80445600	91210200
149	Tb11.v5.0197.1-p1	-0.19413	17.3214	6.75397e-05	Tb11.v5.0197.1-p1	115439	128100	155584	120961	192549	154296
150	Tb11.v5.0199.1-p1;Tb927.10.6060	0.0704778	28.6213	6.75397e-05	Tb11.v5.0199.1-p1;universal minicircle sequence binding protein 2	465824000	413119000	451755000	338476000	493499000	483115000
151	Tb11.v5.0200.1-p1;Tb927.10.6080	0.017309	26.5583	6.75397e-05	Tb11.v5.0200.1-p1;proteasome subunit beta type-5, putative	103918000	105928000	104506000	112236000	103942000	101646000
152	Tb11.v5.0202.1-p1;Tb927.10.6100	0.182995	16.5453	6.75397e-05	Tb11.v5.0202.1-p1;Protein of unknown function (DUF2419), putative	88749.9	151684	58320.9	90310.2	95525.2	64904.3
153	Tb11.v5.0203.1-p1;Tb927.10.6110	0.0811465	24.6639	6.75397e-05	Tb11.v5.0203.1-p1;hypothetical protein, conserved	22020200	23143900	22018200	21314400	22432000	21075200
154	Tb11.v5.0204.1-p1;Tb927.10.6120	-0.278251	24.952	0.455841	Tb11.v5.0204.1-p1;Peptidase M76 family, putative	26259400	26110800	24586600	31472100	30925600	32820100
155	Tb11.v5.0205.1-p1;Tb927.10.6130	0.539494	19.072	2.03395	Tb11.v5.0205.1-p1;hypothetical protein, conserved	374621	297792	332656	221352	261320	219052
156	Tb11.v5.0206.1-p1;Tb927.10.6140	0.0178116	20.6007	6.75397e-05	Tb11.v5.0206.1-p1;phosphatidylinositolN- acetylglucosaminyltransferase subunit c, putative	1381990	1214480	1087510	1131830	1224250	1335210
157	Tb11.v5.0210.1-p1;Tb927.5.286b	0.204625	17.1145	6.75397e-05	Tb11.v5.0210.1-p1;adenosine transporter 1	146065	145037	133773	139582	149578	92617.7
158	Tb11.v5.0212.1-p1;Tb927.5.288b	-0.145211	20.0233	6.75397e-05	Tb11.v5.0212.1-p1;ribulose-phosphate 3-epimerase, putative	1560410	942336	1291270	1114950	1712050	1414470
159	Tb11.v5.0213.1-p1;Tb927.5.291b	0.153542	21.9073	6.75397e-05	Tb11.v5.0213.1-p1;variant surface glycoprotein (VSG)-related, putative	3681520	3932440	3739850	3027790	3568230	3848080
160	Tb11.v5.0214.1-p1;Tb927.5.295b	-0.13427	26.8545	6.75397e-05	Tb11.v5.0214.1-p1;retrotransposon hotspot (RHS) protein 1	110744000	110693000	113855000	121471000	126337000	128474000
161	Tb11.v5.0215.1-p1;Tb927.5.300b	-7.13512	13.6996	3.89525	Tb11.v5.0215.1-p1;2-oxoglutarate (2OG) and Fe(II)-dependent oxygenase superfamily protein, putative	0	0	0	0	108566	286032
162	Tb11.v5.0216.1-p1;Tb927.5.309b	0.0296002	27.8441	6.75397e-05	Tb11.v5.0216.1-p1;invariant surface glycoprotein, putative	181334000	161101000	185977000	162761000	179809000	186895000
163	Tb11.v5.0218.1-p1;Tb927.5.500	0.055466	24.3539	6.75397e-05	Tb11.v5.0218.1-p1;hypothetical protein, conserved	18717100	18778800	19066100	18285500	18286000	18969600
164	Tb11.v5.0223.1-p1;Tb927.5.440	-0.157958	18.8871	6.75397e-05	Tb11.v5.0223.1-p1;trans-sialidase, putative	329724	353756	317919	346962	401138	387276
165	Tb11.v5.0224.1-p1;Tb927.5.430	0.234774	19.1296	6.75397e-05	Tb11.v5.0224.1-p1;invariant surface glycoprotein, putative	656961	484541	599083	545484	588449	382588
166	Tb11.v5.0226.1-p1;Tb927.5.410	-0.0912994	23.5355	6.75397e-05	Tb11.v5.0226.1-p1;invariant surface glycoprotein, putative	6659330	7004830	7347040	7244820	7377360	8202660
167	Tb11.v5.0230.1-p1;Tb927.5.370	0.0532182	29.7118	6.75397e-05	Tb11.v5.0230.1-p1;75 kDa invariant surface glycoprotein, putative	763912000	614961000	795534000	602083000	792715000	754466000
168	Tb11.v5.0231.1-p1;Tb927.5.360	0.0376815	27.6411	6.75397e-05	Tb11.v5.0231.1-p1;75 kDa invariant surface glycoprotein	179070000	180665000	182984000	188578000	185906000	167184000
169	Tb11.v5.0233.1-p1;Tb927.10.5240	0.0946996	26.7791	6.75397e-05	Tb11.v5.0233.1-p1;cAMP binding protein, putative	108018000	115975000	111081000	103338000	111166000	106375000
170	Tb11.v5.0235.1-p1;Tb927.10.5220	-0.454239	16.7793	6.75397e-05	Tb11.v5.0235.1-p1;hypothetical protein, conserved	50972.5	41181.5	79104.1	71200.6	84934.7	73318.3
171	Tb11.v5.0236.1-p1;Tb927.10.5210	0.0627046	21.8481	6.75397e-05	Tb11.v5.0236.1-p1;TFIIH basal transcription factor subunit	3550240	3810680	3834030	3592120	3540480	3780660
172	Tb11.v5.0237.1-p1;Tb927.10.5200	-0.0159281	21.6371	6.75397e-05	Tb11.v5.0237.1-p1;hypothetical protein, conserved	3544240	3373890	2992970	3514530	3246620	3421630
173	Tb11.v5.0238.1-p1;Tb927.10.5190	0.49266	18.9009	6.75397e-05	Tb11.v5.0238.1-p1;Kinesin associated protein, putative	414585	397473	163576	142483	0	324555
174	Tb11.v5.0239.1-p1;Tb927.10.5180	-0.691907	13.7354	6.75397e-05	Tb11.v5.0239.1-p1;TPR-repeat-containing chaperone protein DNAJ, putative	0	13895.7	11825.4	0	21203.2	0
175	Tb11.v5.0243.1-p1;Tb11.v5.1060.1-p1;Tb927.10.5330;Tb927.10.5340	0.0651198	29.7128	6.75397e-05	Tb11.v5.0243.1-p1;Tb11.v5.1060.1-p1;40S ribosomal protein S18, putative;40S ribosomal protein S18, putative	915532000	850772000	855969000	840625000	863935000	863497000
176	Tb11.v5.0244.1-p1;Tb927.10.5320	0.168739	22.7257	6.75397e-05	Tb11.v5.0244.1-p1;RNA editing endoribonuclease	8880920	9556320	8631060	7814300	8572410	8160550
177	Tb11.v5.0245.1-p1;Tb927.10.5310	-0.0294478	24.0807	6.75397e-05	Tb11.v5.0245.1-p1;AMP-activated kinase, alpha 1	18197000	16026400	18107100	16910000	17944000	19641600
178	Tb11.v5.0246.1-p1;Tb927.10.5300	-0.13565	26.6141	6.75397e-05	Tb11.v5.0246.1-p1;eukaryotic translation initiation factor 6 (eIF-6), putative	108348000	85558700	113610000	113668000	118463000	110735000
179	Tb11.v5.0248.1-p1;Tb927.10.5280	0.0233177	22.1157	6.75397e-05	Tb11.v5.0248.1-p1;pre-mRNA splicing factor ATP-dependent RNA helicase, putative	4479980	4059240	4515900	4438230	4184170	4450310
180	Tb11.v5.0249.1-p1;Tb927.10.5270	0.0294394	21.1838	6.75397e-05	Tb11.v5.0249.1-p1;mitogen-activated protein kinase kinase 5	2699180	2329490	2873810	2567770	2658420	2625510
181	Tb11.v5.0251.1-p1;Tb927.11.7320	-0.176952	18.6588	6.75397e-05	Tb11.v5.0251.1-p1;dual specificity phopshatase, putative	321387	378432	330033	449672	326749	412898
182	Tb11.v5.0252.1-p1;Tb927.11.7310	-0.0637712	23.1586	6.75397e-05	Tb11.v5.0252.1-p1;RNA binding protein, putative	10502500	9168820	9020120	9822260	10189900	10496300
183	Tb11.v5.0253.1-p1;Tb927.11.7300	-0.0310899	22.5321	6.75397e-05	Tb11.v5.0253.1-p1;major facilitator superfamily, putative	5702380	5381690	5350910	4919380	6240140	6034910
184	Tb11.v5.0254.1-p1;Tb927.11.7290	-0.056097	23.6804	6.75397e-05	Tb11.v5.0254.1-p1;pantothenate kinase subunit, putative	11242900	10535200	11374800	11263400	12093100	11780400
185	Tb11.v5.0255.1-p1;Tb927.11.7280	-0.102342	23.6763	6.75397e-05	Tb11.v5.0255.1-p1;DNA-direcetd RNA polymerase II, subunit 9, putative	14564200	10022500	14881400	13976000	14297100	14254800
186	Tb11.v5.0256.1-p1;Tb927.11.7270	0.100748	27.3417	6.75397e-05	Tb11.v5.0256.1-p1;proteasome beta 3 subunit, putative	182258000	179411000	174601000	162297000	175140000	174471000
187	Tb11.v5.0257.1-p1;Tb927.11.7250	-0.0618619	20.4662	6.75397e-05	Tb11.v5.0257.1-p1;hypothetical protein, conserved	1592130	1240430	1537760	1641990	1345630	1643870
188	Tb11.v5.0258.1-p1;Tb927.11.7240	0.0251507	23.9482	6.75397e-05	Tb11.v5.0258.1-p1;nexin-dynein regulatory complex 2	14341000	12928300	14814600	13617800	14503800	14002000
189	Tb11.v5.0261.1-p1;Tb927.7.4480	0.0335845	27.4208	6.75397e-05	Tb11.v5.0261.1-p1;adenosine 5'-monophosphoramidase, putative	217264000	181476000	188926000	170580000	203321000	214560000
190	Tb11.v5.0262.1-p1;Tb927.7.4490	0.0820616	23.5533	6.75397e-05	Tb11.v5.0262.1-p1;hypothetical protein, conserved	11539400	11595800	11702100	11140100	10821300	11612900
191	Tb11.v5.0263.1-p1;Tb927.7.4500	0.0324545	27.6255	6.75397e-05	Tb11.v5.0263.1-p1;PX domain containing protein, putative	209704000	214887000	194243000	184146000	216814000	219605000
192	Tb11.v5.0264.1-p1;Tb927.7.4510	0.0805305	26.1783	6.75397e-05	Tb11.v5.0264.1-p1;Domain of unknown function (DUF4201), putative	69213300	73712800	64679600	65799600	68425100	66171600
193	Tb11.v5.0265.1-p1;Tb927.7.4520	-0.0440939	29.0203	6.75397e-05	Tb11.v5.0265.1-p1;Thioredoxin-like, putative	537388000	439977000	626624000	511407000	609156000	560131000
194	Tb11.v5.0267.1-p1	-0.0424632	22.2452	6.75397e-05	Tb11.v5.0267.1-p1	4300080	3475830	4262040	4081640	4266560	4218740
195	Tb11.v5.0268.1-p1;Tb927.7.4550	-0.0781269	22.1875	6.75397e-05	Tb11.v5.0268.1-p1;Mitochondrial ribosomal protein L7/L12	15041500	14451000	17285800	14867100	17845200	17679400
196	Tb11.v5.0269.1-p1;Tb927.7.4560	0.0302821	21.4656	6.75397e-05	Tb11.v5.0269.1-p1;Histone acetyltransferase 1	2991940	2815670	2487460	2995870	2581810	2683030
197	Tb11.v5.0270.1-p1;Tb927.7.4570	-0.0237032	28.8593	6.75397e-05	Tb11.v5.0270.1-p1;inosine-guanine nucleoside hydrolase	526951000	475710000	557876000	536234000	566394000	519790000
198	Tb11.v5.0271.1-p1;Tb927.10.6350	0.000690783	25.285	6.75397e-05	Tb11.v5.0271.1-p1;trypanin	36547500	34540600	37674100	35764600	38409100	36802800
199	Tb11.v5.0272.1-p1;Tb927.10.6340	-0.00443967	22.5125	6.75397e-05	Tb11.v5.0272.1-p1;hypothetical protein, conserved	4697680	5062750	4016790	4436140	4757330	4828800
200	Tb11.v5.0273.1-p1;Tb927.10.6330	0.03685	23.5525	6.75397e-05	Tb11.v5.0273.1-p1;kinetoplastid kinetochore protein 1	10698800	11562200	9729700	10586500	11758100	9495370
201	Tb11.v5.0274.1-p1;Tb927.10.6320	-0.201327	23.2755	0.0814528	Tb11.v5.0274.1-p1;CBF/Mak21 family, putative	8374810	9009600	9674650	10647900	10902800	10117400
202	Tb11.v5.0275.1-p1;Tb927.10.6310	0.0184376	27.8274	6.75397e-05	Tb11.v5.0275.1-p1;major vault protein, putative	247989000	232891000	247249000	240111000	246221000	249154000
203	Tb11.v5.0276.1-p1;Tb927.10.6300	-0.401935	21.353	0.134461	Tb11.v5.0276.1-p1;Mitochondrial ribosomal protein S5	3756350	3240560	3512760	5053060	4503620	4568930
204	Tb11.v5.0277.1-p1;Tb927.10.6290	0.0735764	23.9443	6.75397e-05	Tb11.v5.0277.1-p1;ATP-dependent DEAD/H RNA helicase, putative	15504400	15293600	15039500	14964400	14856100	14611300
205	Tb11.v5.0278.1-p1;Tb927.10.6280	0.185163	19.8552	6.75397e-05	Tb11.v5.0278.1-p1;N-terminal glutamine amidase, putative	1078020	1132120	1099650	1084210	910834	972442
206	Tb11.v5.0279.1-p1	-0.744726	18.2748	6.75397e-05	Tb11.v5.0279.1-p1	248136	188000	0	0	374074	0
207	Tb11.v5.0281.1-p1;Tb927.5.330	0.165433	22.9222	6.75397e-05	Tb11.v5.0281.1-p1;receptor-type adenylate cyclase GRESAG 4, putative	6107880	6545030	6440280	5456430	5646900	6270100
208	Tb11.v5.0282.1-p1;Tb927.5.340	0.137619	27.149	6.75397e-05	Tb11.v5.0282.1-p1;expression site-associated gene 5 (ESAG5) protein, putative	142745000	149965000	140279000	131641000	127732000	143573000
209	Tb11.v5.0289.1-p1;Tb927.11.12770	0.0617965	20.8738	6.75397e-05	Tb11.v5.0289.1-p1;ubiquitin ligase, putative	1956850	2004160	2032220	1852430	2084590	1912770
210	Tb11.v5.0290.1-p1;Tb927.11.12760	0.0340006	18.7985	6.75397e-05	Tb11.v5.0290.1-p1;hypothetical protein, conserved	447474	378986	443828	451043	363502	447969
211	Tb11.v5.0291.1-p1;Tb927.11.12750	0.12621	24.2467	6.75397e-05	Tb11.v5.0291.1-p1;cleavage and polyadenylation specificity factor 30 kDa subunit	20221000	19733300	20611700	19648100	19663000	17399800
212	Tb11.v5.0302.1-p1;Tb927.10.15920	0.65202	15.6826	0.163992	Tb11.v5.0302.1-p1;hypothetical protein, conserved	0	0	0	0	0	0
213	Tb11.v5.0303.1-p1;Tb927.10.15930	0.00322413	22.5508	6.75397e-05	Tb11.v5.0303.1-p1;pdz domain containing protein, putative	4862120	4771990	4764770	4560400	4897950	5196230
214	Tb11.v5.0305.1-p1;Tb927.10.15950	-0.0231882	23.0082	6.75397e-05	Tb11.v5.0305.1-p1;TATA-box-binding protein	7706490	7082600	7582070	7831360	7850630	7475930
215	Tb11.v5.0310.1-p1;Tb927.10.8450	0.237493	20.958	6.75397e-05	Tb11.v5.0310.1-p1;glucose transporter 1E	2281380	2628970	2842150	1760570	2803160	2225420
216	Tb11.v5.0315.1-p1;Tb927.1.1470	0.118242	19.8822	6.75397e-05	Tb11.v5.0315.1-p1;conserved protein, unknown function	645217	761666	695189	617657	587646	772881
217	Tb11.v5.0325.1-p1	-0.0510481	24.8357	6.75397e-05	Tb11.v5.0325.1-p1	29028200	28928500	28908600	30156000	29640500	32118700
218	Tb11.v5.0326.1-p1	-0.212261	24.7917	0.231169	Tb11.v5.0326.1-p1	27317800	25215800	29758700	32025800	33002300	32047400
219	Tb11.v5.0330.1-p1;Tb927.10.8440	-0.0410397	30.3021	6.75397e-05	Tb11.v5.0330.1-p1;glucose transporter 1B	1777950000	1528110000	2088440000	1666920000	2156520000	1855630000
220	Tb11.v5.0331.1-p1;Tb11.v5.0332.1-p1;Tb927.10.8490;Tb927.10.8500;Tb927.10.8510;Tb927.10.8520;Tb927.10.8530	0.174586	24.1785	6.75397e-05	Tb11.v5.0331.1-p1;Tb11.v5.0332.1-p1;glucose transporter, putative;glucose transporter, putative;glucose transporter, putative;glucose transporter, putative;glucose transporter 2A	21062100	22141000	21754500	16400200	20737600	22064200
221	Tb11.v5.0338.1-p1;Tb927.10.5090	-0.0726526	20.4391	6.75397e-05	Tb11.v5.0338.1-p1;Enriched in surface-labeled proteome protein 18	1329380	1467320	1430990	1522100	1293640	1734280
222	Tb11.v5.0339.1-p1;Tb927.10.5080	-0.00697973	24.8014	6.75397e-05	Tb11.v5.0339.1-p1;GPI transamidase component Tta2	23852100	25629100	24615700	24246500	28149500	23785100
223	Tb11.v5.0340.1-p1;Tb927.10.5070	0.0523072	20.4151	6.75397e-05	Tb11.v5.0340.1-p1;ribonuclease H, putative	1376990	1471160	1382480	1308030	1303990	1549940
224	Tb11.v5.0341.1-p1;Tb927.10.5060	0.0492144	19.1799	6.75397e-05	Tb11.v5.0341.1-p1;Protein of unknown function (DUF3592), putative	666076	864690	748617	914564	809772	551822
225	Tb11.v5.0342.1-p1;Tb927.10.5040	-0.064056	23.1203	6.75397e-05	Tb11.v5.0342.1-p1;chaperone protein DnaJ, putative	9321460	7701990	9186770	7570080	8987530	11728400
226	Tb11.v5.0356.1-p1;Tb927.1.1240	0.0451737	24.8436	6.75397e-05	Tb11.v5.0356.1-p1;cytidine triphosphate synthase, putative	30825500	29942300	32861100	30237800	30727000	31620500
227	Tb11.v5.0357.1-p1;Tb927.1.1270	-0.0899939	22.1431	6.75397e-05	Tb11.v5.0357.1-p1;homocysteine S-methyltransferase, putative	5858370	4945750	5895950	5961420	6081510	6005180
228	Tb11.v5.0365.1-p1	0.0174016	26.062	6.75397e-05	Tb11.v5.0365.1-p1	60536100	57549800	60108200	56834100	63090100	60074800
229	Tb11.v5.0366.1-p1	0.158878	23.8899	6.75397e-05	Tb11.v5.0366.1-p1	11909700	10379400	10535500	8196140	10585400	11442800
230	Tb11.v5.0372.1-p1;Tb927.1.1310	0.0292617	22.9793	6.75397e-05	Tb11.v5.0372.1-p1;transmembrane protein, conserved	6372420	6706950	5774950	6605570	6679610	5569310
231	Tb11.v5.0384.1-p1;Tb927.1.1130	0.215522	24.3764	0.0146456	Tb11.v5.0384.1-p1;glycerol-3-phosphate dehydrogenase (FAD-dependent), putative	17434600	16985800	16292700	13315800	14497500	16962600
232	Tb11.v5.0387.1-p1;Tb927.11.1180	0.01077	25.7517	6.75397e-05	Tb11.v5.0387.1-p1;cdc2-related kinase 6, putative	57690700	59934300	55758200	53138800	62656700	60395300
233	Tb11.v5.0388.1-p1;Tb927.11.1190	-0.2358	21.1091	6.75397e-05	Tb11.v5.0388.1-p1;Ring finger domain/PHD-finger, putative	2176120	1930270	2545290	2208480	2767140	3008760
234	Tb11.v5.0391.1-p1;Tb927.1.1370	-0.027161	23.8109	6.75397e-05	Tb11.v5.0391.1-p1;rRNA biogenesis protein, putative	14786100	14243700	14649200	14965800	15475100	14955200
235	Tb11.v5.0394.1-p1	-0.231969	22.3789	6.75397e-05	Tb11.v5.0394.1-p1	4158120	3644830	5542910	4287570	5818720	5759120
236	Tb11.v5.0396.1-p1;Tb927.10.16170	-0.137183	23.0701	6.75397e-05	Tb11.v5.0396.1-p1;potassium voltage-gated channel, putative	12566300	13018600	13651300	15112200	14365500	14506100
237	Tb11.v5.0397.1-p1;Tb927.10.16150	-0.0318099	23.9566	6.75397e-05	Tb11.v5.0397.1-p1;ATP-dependent zinc metallopeptidase, putative	16676200	15498200	15530000	15673700	16134000	17997400
238	Tb11.v5.0399.1-p1	0.295174	14.2271	6.75397e-05	Tb11.v5.0399.1-p1	14050.2	12986.7	19503.8	16269.6	11578.6	10586.6
239	Tb11.v5.0404.1-p1	0.370382	17.7176	6.75397e-05	Tb11.v5.0404.1-p1	0	0	0	0	0	0
240	Tb11.v5.0406.1-p1;Tb927.10.15910	0.0145995	24.6103	6.75397e-05	Tb11.v5.0406.1-p1;Glycerol uptake protein 1	23416400	21931200	24901600	23973500	25206400	21819600
241	Tb11.v5.0410.1-p1	-11.9615	14.409	7.54146	Tb11.v5.0410.1-p1	0	0	0	0	0	5930650
242	Tb11.v5.0413.1-p1;Tb927.5.4620	-0.282516	15.7775	6.75397e-05	Tb11.v5.0413.1-p1;expression site-associated gene 9 (ESAG9) protein, putative	51318.2	26762	66620.8	0	0	55562.8
243	Tb11.v5.0414.1-p1;Tb927.10.540	0.078236	29.3191	6.75397e-05	Tb11.v5.0414.1-p1;ATP-dependent RNA helicase SUB2, putative	715037000	685079000	693401000	635440000	700657000	697805000
244	Tb11.v5.0415.1-p1;Tb927.10.3690	1.3664	12.1236	0.482271	Tb11.v5.0415.1-p1;rRNA dimethyltransferase, putative	0	685992	369639	0	201930	0
245	Tb11.v5.0420.1-p1;Tb927.10.14490	0.0660967	27.1742	6.75397e-05	Tb11.v5.0420.1-p1;hypothetical protein, conserved	132449000	128000000	124839000	118364000	126692000	131585000
246	Tb11.v5.0421.1-p1;Tb927.5.350	-0.00901746	23.621	6.75397e-05	Tb11.v5.0421.1-p1;75 kDa invariant surface glycoprotein, putative	13091900	11204800	13024900	13183000	13012700	12032000
247	Tb11.v5.0422.1-p1	0.0314696	23.5959	6.75397e-05	Tb11.v5.0422.1-p1	14039100	13999400	14356000	14281700	13749300	14279200
248	Tb11.v5.0426.1-p1;Tb927.1.1640	0.0408133	26.1055	6.75397e-05	Tb11.v5.0426.1-p1;hypothetical protein, conserved	63236600	66351300	66111600	68247900	67999000	58582900
249	Tb11.v5.0427.1-p1;Tb927.10.15850	0.0355244	25.3067	6.75397e-05	Tb11.v5.0427.1-p1;Peroxisome biogenesis factor 12	34510700	34703700	35601200	32024200	37705700	34918200
250	Tb11.v5.0434.1-p1;Tb927.10.15390	0.0882258	22.852	6.75397e-05	Tb11.v5.0434.1-p1;Flagellum attachment zone protein 7	7056710	6923550	6820800	6908030	6593890	6445510
251	Tb11.v5.0435.1-p1;Tb927.11.3650	0.0784315	29.1729	6.75397e-05	Tb11.v5.0435.1-p1;adenylosuccinate synthetase, putative	632772000	619985000	614093000	575636000	613635000	623308000
252	Tb11.v5.0436.1-p1;Tb927.1.1030	-0.0142289	23.0534	6.75397e-05	Tb11.v5.0436.1-p1;Nucleolar protein 49	8066540	7411940	7656160	7904450	7448670	8476360
253	Tb11.v5.0446.1-p1;Tb927.10.10310	0.0704263	22.2536	6.75397e-05	Tb11.v5.0446.1-p1;hypothetical protein, conserved	6046800	7132920	6824750	6239980	7314560	5896870
254	Tb11.v5.0454.1-p1;Tb927.10.8750	0.00862804	18.143	6.75397e-05	Tb11.v5.0454.1-p1;GTPase activating protein, putative	217490	218865	257606	203308	262044	236381
255	Tb11.v5.0464.1-p1;Tb927.1.1560	0.0144047	27.9925	6.75397e-05	Tb11.v5.0464.1-p1;vesicular-fusion protein nsf, putative	270947000	265957000	266411000	262713000	276530000	275004000
256	Tb11.v5.0465.1-p1;Tb927.10.15650	-0.0364906	18.5383	6.75397e-05	Tb11.v5.0465.1-p1;Mitoribosomal SSU assembly factor 11	494588	569579	601433	559278	585263	585570
257	Tb11.v5.0468.1-p1	-0.759138	24.8398	0.00592612	Tb11.v5.0468.1-p1	15795100	18284500	40711000	48181600	29358300	42687100
258	Tb11.v5.0469.1-p1;Tb927.1.2330;Tb927.1.2350;Tb927.1.2370;Tb927.1.2390	0.126307	34.7547	6.75397e-05	Tb11.v5.0469.1-p1;beta tubulin;beta tubulin;beta tubulin;beta tubulin	30231700000	29046900000	30349200000	27067500000	29124900000	28362300000
259	Tb11.v5.0474.1-p1;Tb927.3.3290	-0.062621	23.174	6.75397e-05	Tb11.v5.0474.1-p1;protein kinase, putative	9562080	8930760	9228070	9533110	9893070	10080700
260	Tb11.v5.0477.1-p1	0.234989	18.8593	6.75397e-05	Tb11.v5.0477.1-p1	508853	479179	446984	379426	390531	473277
261	Tb11.v5.0480.1-p1	-0.108283	25.0138	6.75397e-05	Tb11.v5.0480.1-p1	33431200	27053700	34738300	34202400	34538700	35426000
262	Tb11.v5.0481.1-p1;Tb927.10.15380	0.0173025	22.0783	6.75397e-05	Tb11.v5.0481.1-p1;U3 snoRNA-associated protein UTP11, putative	3856710	3771550	3881550	3829160	3882970	3868310
263	Tb11.v5.0482.1-p1;Tb927.11.2720	0.165398	13.6791	6.75397e-05	Tb11.v5.0482.1-p1;hypothetical protein, conserved	5392.2	13341.4	9787.41	4586.78	14033.5	0
264	Tb11.v5.0487.1-p1	0.0250629	24.2496	6.75397e-05	Tb11.v5.0487.1-p1	18645200	17710200	19484300	17886600	20652300	17560100
265	Tb11.v5.0489.1-p1	0.022378	24.4523	6.75397e-05	Tb11.v5.0489.1-p1	21787300	24672600	19850400	21053300	21286800	24157900
266	Tb11.v5.0495.1-p1	0.957056	17.6876	0.0853645	Tb11.v5.0495.1-p1	237587	421091	176543	165725	0	110616
267	Tb11.v5.0500.1-p1;Tb927.10.660	0.010233	23.6301	6.75397e-05	Tb11.v5.0500.1-p1;2-oxoisovalerate dehydrogenase alpha subunit, putative	12632800	11423800	12376200	11625700	12529900	12727900
268	Tb11.v5.0501.1-p1;Tb927.10.3940	0.060184	30.4799	6.75397e-05	Tb11.v5.0501.1-p1;40S ribosomal protein S3A, putative	1570080000	1544970000	1522370000	1432580000	1606650000	1528000000
269	Tb11.v5.0502.1-p1;Tb927.10.3920	0.13542	25.7971	0.0233671	Tb11.v5.0502.1-p1;hypothetical protein, conserved	54895500	55571900	51259400	45922200	51468100	53253100
270	Tb11.v5.0507.1-p1	0.102165	24.1461	6.75397e-05	Tb11.v5.0507.1-p1	18409500	20266800	17063800	17395300	16997100	18498300
271	Tb11.v5.0511.1-p1	0.341761	17.482	6.75397e-05	Tb11.v5.0511.1-p1	184620	195961	168142	124504	179243	140095
272	Tb11.v5.0512.1-p1;Tb927.10.2180	0.173204	22.3702	0.253105	Tb11.v5.0512.1-p1;Rtr1/RPAP2 family, putative	5034540	5101170	5017200	4695810	4632400	4369670
273	Tb11.v5.0514.1-p1;Tb927.11.9000	0.0362775	24.3581	6.75397e-05	Tb11.v5.0514.1-p1;cation transporter, putative	19251600	26867000	15268300	19933200	22810100	17122600
274	Tb11.v5.0516.1-p1;Tb927.10.6880	0.137964	29.4599	6.75397e-05	Tb11.v5.0516.1-p1;glyceraldehyde 3-phosphate dehydrogenase, cytosolic	775248000	779789000	791406000	708918000	722764000	754679000
275	Tb11.v5.0519.1-p1;Tb927.8.3320	0.236302	14.1644	6.75397e-05	Tb11.v5.0519.1-p1;Mitochondrial ATP synthase subunit, putative	28294.7	45008.9	46372.8	30315.2	0	36565
276	Tb11.v5.0520.1-p1	-0.206858	17.3126	6.75397e-05	Tb11.v5.0520.1-p1	122176	146098	190211	215500	178572	141446
277	Tb11.v5.0522.1-p1;Tb927.9.15350	-0.214185	11.4933	6.75397e-05	Tb11.v5.0522.1-p1;hypothetical protein, conserved	3386.69	2037.54	1726.82	0	0	2676.42
278	Tb11.v5.0523.1-p1;Tb927.1.780	0.0784179	23.9255	6.75397e-05	Tb11.v5.0523.1-p1;leucine-rich repeat-containing protein	16316200	16039300	15098200	15208300	14693000	15947200
279	Tb11.v5.0527.1-p1;Tb927.10.16110	0.0419249	25.3421	6.75397e-05	Tb11.v5.0527.1-p1;component of motile flagella 1	49347900	45653000	48660900	47181300	49446500	45897200
280	Tb11.v5.0531.1-p1;Tb927.10.5620	0.173292	33.7569	6.75397e-05	Tb11.v5.0531.1-p1;fructose-bisphosphate aldolase, glycosomal	13308400000	14972100000	12121200000	11130500000	12157500000	13546800000
281	Tb11.v5.0533.1-p1	0.329685	13.2902	6.75397e-05	Tb11.v5.0533.1-p1	5951.82	13145.3	8930.67	9190.46	5539.9	0
282	Tb11.v5.0537.1-p1	-0.154747	30.8332	6.75397e-05	Tb11.v5.0537.1-p1	1975900000	1499760000	2196090000	2088710000	2260610000	2051550000
283	Tb11.v5.0538.1-p1;Tb927.8.4970;Tb927.8.4980;Tb927.8.4990;Tb927.8.5000;Tb927.8.5010	0.0719771	30.9187	6.75397e-05	Tb11.v5.0538.1-p1;Paraflagellar rod protein 2-1;Paraflagellar rod protein 2-2;Paraflagellar rod protein 2-3;Paraflagellar rod protein 2-4;Paraflagellar rod protein 2-5	2183110000	2149780000	2140370000	1993920000	2169810000	2160220000
284	Tb11.v5.0539.1-p1;Tb927.10.6830	-0.0301734	22.4882	6.75397e-05	Tb11.v5.0539.1-p1;bardet-biedl syndrome 4 protein	6252810	6693600	6244440	6786950	6618860	6553220
285	Tb11.v5.0540.1-p1	0.161795	25.8869	6.75397e-05	Tb11.v5.0540.1-p1	57944300	57053100	54124600	54793600	53282000	46697900
286	Tb11.v5.0543.1-p1;Tb927.10.10890;Tb927.10.10900;Tb927.10.10920;Tb927.10.10940;Tb927.10.10950;Tb927.10.10960	0.096374	32.2538	6.75397e-05	Tb11.v5.0543.1-p1;heat shock protein, putative;heat shock protein, putative;heat shock protein, putative;heat shock protein, putative;heat shock protein, putative;heat shock protein, putative	4957170000	4746320000	4838800000	4436030000	4893800000	4651680000
287	Tb11.v5.0544.1-p1;Tb927.11.15470	-0.0233077	19.3049	6.75397e-05	Tb11.v5.0544.1-p1;methionyl-tRNA formyltransferase	805977	978104	788444	820252	925721	902704
288	Tb11.v5.0551.1-p1	-0.0565758	21.6922	6.75397e-05	Tb11.v5.0551.1-p1	2032570	1680930	2471400	1894000	2549360	2072140
289	Tb11.v5.0553.1-p1	0.0314641	26.7809	6.75397e-05	Tb11.v5.0553.1-p1	113338000	102070000	112998000	122185000	102447000	104518000
290	Tb11.v5.0563.1-p1;Tb927.10.13270	0.00162966	25.3115	6.75397e-05	Tb11.v5.0563.1-p1;Periodic tryptophan protein 2 homolog, putative	43633400	41939900	45274900	44084600	45928000	43441800
291	Tb11.v5.0564.1-p1	0.0419536	24.4703	6.75397e-05	Tb11.v5.0564.1-p1	25484000	22666700	25855600	24044700	24743400	24457300
292	Tb11.v5.0566.1-p1;Tb927.10.11240	0.00196207	22.2997	6.75397e-05	Tb11.v5.0566.1-p1;hypothetical protein, conserved	5584700	3944470	4034510	4902920	4038750	4721120
293	Tb11.v5.0569.1-p1;Tb927.8.4700;Tb927.8.4720;Tb927.8.4740;Tb927.8.4710;Tb927.8.4730	0.033832	23.097	6.75397e-05	Tb11.v5.0569.1-p1;amino acid transporter, putative;amino acid transporter, putative;amino acid transporter, putative;amino acid transporter, putative;amino acid transporter, putative	7038080	6941470	7205750	6221400	7385310	7559720
294	Tb11.v5.0570.1-p1	0.204823	17.2889	6.75397e-05	Tb11.v5.0570.1-p1	177345	182528	167862	163088	144803	157034
295	Tb11.v5.0574.1-p1;Tb927.5.2540	-0.0247417	21.7569	6.75397e-05	Tb11.v5.0574.1-p1;Organic solute transport protein 1, putative	4165680	3850640	4078920	4144100	4193240	4186080
296	Tb11.v5.0580.1-p1;Tb927.10.7100	0.0757041	24.1365	6.75397e-05	Tb11.v5.0580.1-p1;delta-4 fatty acid desaturase	13923100	13068400	13647200	11776900	15021700	12726300
297	Tb11.v5.0581.1-p1	-0.118758	24.9464	6.75397e-05	Tb11.v5.0581.1-p1	32645400	28582700	27667000	30502300	34032900	33857400
298	Tb11.v5.0587.1-p1;Tb927.11.4610	0.0547711	27.8313	6.75397e-05	Tb11.v5.0587.1-p1;protein kinase A regulatory subunit	255015000	253002000	259609000	239602000	255666000	261630000
299	Tb11.v5.0590.1-p1;Tb927.7.5620	0.118949	21.6689	6.75397e-05	Tb11.v5.0590.1-p1;SET domain containing protein, putative	2995850	2829450	3423760	2627960	2697090	3374440
300	Tb11.v5.0594.1-p1	0.0318386	22.7718	6.75397e-05	Tb11.v5.0594.1-p1	7299440	7306650	6370720	6482460	7209820	7202950
301	Tb11.v5.0596.1-p1	0.00507242	24.8818	6.75397e-05	Tb11.v5.0596.1-p1	32553300	33475500	30695800	31342000	33329000	33722600
302	Tb11.v5.0598.1-p1;Tb927.3.1220	0.741797	13.8768	6.75397e-05	Tb11.v5.0598.1-p1;GIY-YIG catalytic domain containing protein, putative	6257.5	17078.8	16689.9	8259.8	6502.73	7361.1
303	Tb11.v5.0611.1-p1;Tb927.7.2570	-0.0341163	24.859	6.75397e-05	Tb11.v5.0611.1-p1;guide RNA associated protein, GAP2	60128800	55279400	64328700	59474100	64492200	63813000
304	Tb11.v5.0612.1-p1;Tb927.7.7070	0.0251158	25.4379	6.75397e-05	Tb11.v5.0612.1-p1;MYND finger, putative	53721200	52057800	53114500	52049000	53794900	53678400
305	Tb11.v5.0620.1-p1	0.115406	22.1949	6.75397e-05	Tb11.v5.0620.1-p1	5071410	5321840	5039130	4930670	4953790	4631890
306	Tb11.v5.0624.1-p1	-0.115459	26.6231	6.75397e-05	Tb11.v5.0624.1-p1	91542000	98784100	91387700	103355000	104533000	103855000
307	Tb11.v5.0626.1-p1;Tb927.10.14800	0.00462024	25.2639	6.75397e-05	Tb11.v5.0626.1-p1;mitogen-activated protein kinase 9, putative	41220700	38796700	41480000	41317600	40403600	41910200
308	Tb11.v5.0631.1-p1;Tb927.10.960	0.0635074	22.9427	6.75397e-05	Tb11.v5.0631.1-p1;U4/U6-specific protein PRP4	8316680	8288280	8060450	8371570	7777680	7918740
309	Tb11.v5.0632.1-p1;Tb927.8.660	-0.281191	14.2855	6.75397e-05	Tb11.v5.0632.1-p1;Sel1 repeat, putative	17584.3	13070.4	10265.9	17416.6	15344	0
310	Tb11.v5.0636.1-p1;Tb927.10.14890	0.0907567	30.4916	6.75397e-05	Tb11.v5.0636.1-p1;C-terminal motor kinesin, putative	1484720000	1450030000	1504780000	1292320000	1492660000	1500810000
311	Tb11.v5.0637.1-p1;Tb927.10.380	-0.155896	20.0952	6.75397e-05	Tb11.v5.0637.1-p1;kinetoplast ribosomal PPR-repeat containing protein 5	4955610	5214290	5408000	5948290	5892240	5826030
312	Tb11.v5.0638.1-p1;Tb927.10.1050	-0.000733717	28.5461	6.75397e-05	Tb11.v5.0638.1-p1;serine peptidase, Clan SC, Family S10	417455000	407220000	461073000	396492000	464591000	457742000
313	Tb11.v5.0639.1-p1;Tb927.5.1230	0.0803472	25.1034	6.75397e-05	Tb11.v5.0639.1-p1;hypothetical protein, conserved	35923700	35989200	37066500	34437600	35339300	35477300
314	Tb11.v5.0650.1-p1;Tb927.10.2890	0.0908545	32.1696	6.75397e-05	Tb11.v5.0650.1-p1;enolase	4864270000	4776080000	4961400000	4424920000	4862610000	4806430000
315	Tb11.v5.0651.1-p1	-0.313608	17.7479	6.75397e-05	Tb11.v5.0651.1-p1	197800	155168	206133	246850	227515	225590
316	Tb11.v5.0652.1-p1;Tb927.7.3210	0.0161822	24.0746	6.75397e-05	Tb11.v5.0652.1-p1;Pseudokinase, putative	15222600	15254600	15189000	14952000	15825800	15296700
317	Tb11.v5.0655.1-p1;Tb927.2.830:pseudogenic_transcript-p1	-0.024694	26.0946	6.75397e-05	Tb11.v5.0655.1-p1;retrotransposon hot spot protein 1 (RHS1), interrupted	72703000	71356800	74915800	71669700	77612400	78495400
318	Tb11.v5.0663.1-p1	-0.122004	22.1329	6.75397e-05	Tb11.v5.0663.1-p1	4230380	3614030	4416150	5119240	4241200	4229720
319	Tb11.v5.0668.1-p1;Tb927.10.8230	0.00621374	30.724	6.75397e-05	Tb11.v5.0668.1-p1;protein disulfide isomerase 2	1573850000	1366160000	1617060000	1431100000	1670790000	1548770000
320	Tb11.v5.0670.1-p1	-0.0255771	25.4063	6.75397e-05	Tb11.v5.0670.1-p1	42143300	33762500	55209300	39628600	48173600	46212600
321	Tb11.v5.0671.1-p1;Tb927.10.13010	0.0950621	23.6014	6.75397e-05	Tb11.v5.0671.1-p1;cAMP-dependent protein kinase catalytic subunit 3	13170700	13866900	13382000	13272800	12904500	12424800
322	Tb11.v5.0672.1-p1;Tb927.4.2560	-0.0775972	17.6578	6.75397e-05	Tb11.v5.0672.1-p1;cardiolipin synthetase	167117	243568	193232	226844	216501	196631
323	Tb11.v5.0680.1-p1;Tb927.10.9100	0.123878	24.2004	6.75397e-05	Tb11.v5.0680.1-p1;hypothetical protein, conserved	18283600	19468000	17590700	15972500	18319400	17574400
324	Tb11.v5.0684.1-p1;Tb927.10.2770	0.049764	26.9238	6.75397e-05	Tb11.v5.0684.1-p1;eukaryotic translation initiation factor 5, putative	127941000	124549000	119811000	115909000	126404000	125668000
325	Tb11.v5.0686.1-p1;Tb927.9.15380	0.000731041	25.7377	6.75397e-05	Tb11.v5.0686.1-p1;nadh-ubiquinone oxidoreductase 39 kda subunit	45703100	52063200	42652300	53990600	42249800	47328900
326	Tb11.v5.0700.1-p1;Tb927.4.680	-0.202167	20.5256	6.75397e-05	Tb11.v5.0700.1-p1;hypothetical protein, conserved	1845120	1742410	1700800	2368840	1994950	1853670
327	Tb11.v5.0707.1-p1;Tb927.10.8650	0.0878388	24.3642	6.75397e-05	Tb11.v5.0707.1-p1;ran binding protein, putative	22611800	22945000	20247200	18719500	22234600	22354100
328	Tb11.v5.0710.1-p1	0.160196	22.9093	6.75397e-05	Tb11.v5.0710.1-p1	7809770	7641510	7217740	6379480	7194550	7124380
329	Tb11.v5.0713.1-p1	0.0366587	28.7478	6.75397e-05	Tb11.v5.0713.1-p1	441802000	439456000	442499000	430168000	456002000	435990000
330	Tb11.v5.0718.1-p1;Tb927.10.13780	0.0488418	27.5676	6.75397e-05	Tb11.v5.0718.1-p1;Glycogen synthase kinase 3 short	212469000	207585000	202768000	195024000	215749000	205753000
331	Tb11.v5.0731.1-p1	0.0261487	26.7426	6.75397e-05	Tb11.v5.0731.1-p1	114640000	120896000	111619000	107437000	125252000	116426000
332	Tb11.v5.0735.1-p1	0.115827	14.8558	6.75397e-05	Tb11.v5.0735.1-p1	28459.6	30053.6	34606.8	36774.6	29339	22376.4
333	Tb11.v5.0736.1-p1	-0.190803	21.4097	6.75397e-05	Tb11.v5.0736.1-p1	3055220	2981170	3030790	3400950	3466740	3671410
334	Tb11.v5.0738.1-p1;Tb927.8.3910	-0.000343905	22.4366	6.75397e-05	Tb11.v5.0738.1-p1;thymidylate kinase, putative	5658180	5977550	5959400	5884040	6387260	5676600
335	Tb11.v5.0739.1-p1	-0.0202301	20.7879	6.75397e-05	Tb11.v5.0739.1-p1	1095640	1150460	1338780	1186910	1182780	1318150
336	Tb11.v5.0741.1-p1;Tb927.3.3770;Tb927.3.3790	0.242971	27.02	6.75397e-05	Tb11.v5.0741.1-p1;paraflagellar rod component, putative;hypothetical protein, conserved	116986000	134287000	97570100	80792000	107001000	114511000
337	Tb11.v5.0745.1-p1;Tb927.10.9180	0.21199	19.3319	6.75397e-05	Tb11.v5.0745.1-p1;PRA1 family protein, putative	627219	671344	559385	592102	543808	494161
338	Tb11.v5.0746.1-p1	-0.0824092	24.0401	6.75397e-05	Tb11.v5.0746.1-p1	19347800	17420000	18284700	20137700	20218000	19072500
339	Tb11.v5.0758.1-p1;Tb927.1.4140	-0.067317	22.1533	6.75397e-05	Tb11.v5.0758.1-p1;Bardet-Biedl syndrome 5 protein	5100830	4641150	5437220	5668000	5180850	5327170
340	Tb11.v5.0771.1-p1;Tb927.11.15780	-6.34151	15.0989	4.60575	Tb11.v5.0771.1-p1;hypothetical protein, conserved	0	0	0	133502	0	0
341	Tb11.v5.0774.1-p1	0.583202	19.3004	6.75397e-05	Tb11.v5.0774.1-p1	0	0	755954	526469	408261	609709
342	Tb11.v5.0788.1-p1	-0.0395994	23.6578	6.75397e-05	Tb11.v5.0788.1-p1	11777700	13440500	13503600	12920200	14208700	13410000
343	Tb11.v5.0799.1-p1;Tb927.8.2470	0.421858	16.4041	6.75397e-05	Tb11.v5.0799.1-p1;hypothetical protein, conserved	89205.5	134291	62104.1	68703.2	53793.2	87378.5
344	Tb11.v5.0809.1-p1;Tb927.10.6570	0.251942	20.9648	0.00838472	Tb11.v5.0809.1-p1;TPR repeat, putative	2445730	2389680	2370930	2110490	2046700	2004090
345	Tb11.v5.0814.1-p1;Tb927.10.9500	-0.00866272	20.7228	6.75397e-05	Tb11.v5.0814.1-p1;expression site-associated gene 3 (ESAG3) protein, putative	1370250	1411310	1371260	1358980	1502140	1391750
346	Tb11.v5.0823.1-p1	-9.94996	12.7032	5.22057	Tb11.v5.0823.1-p1	0	0	0	0	0	1242900
347	Tb11.v5.0831.1-p1	0.0344435	21.0234	6.75397e-05	Tb11.v5.0831.1-p1	2285610	2159630	2058470	2146180	2118000	2192990
348	Tb11.v5.0832.1-p1;Tb927.10.1800	-0.0152691	22.153	6.75397e-05	Tb11.v5.0832.1-p1;methyltransferase domain containing protein, putative	3997530	4171340	4110160	4043630	4440790	4161800
349	Tb11.v5.0852.1-p1;Tb927.5.1500.2;Tb927.5.1500.1	0.206771	17.1908	6.75397e-05	Tb11.v5.0852.1-p1;hypothetical protein, conserved;hypothetical protein, conserved	174839	128439	155616	137888	113248	151974
350	Tb11.v5.0861.1-p1;Tb927.8.4030;Tb927.8.4080	0.0549252	24.1772	6.75397e-05	Tb11.v5.0861.1-p1;class I transcription factor A, subunit 5a;hypothetical protein, conserved	17682000	18113100	16237700	17424500	16502400	17132700
351	Tb11.v5.0905.1-p1	-0.142481	23.1467	6.75397e-05	Tb11.v5.0905.1-p1	8467090	9286710	8412660	9473010	10242500	9708610
352	Tb11.v5.0916.1-p1;Tb927.5.4950	-0.542233	21.0125	6.75397e-05	Tb11.v5.0916.1-p1;variant surface glycoprotein (VSG, atypical), putative	1157260	860095	1131260	1712920	1372720	1551030
353	Tb11.v5.0946.1-p1;Tb927.5.5220:pseudogenic_transcript-p1	0.00501996	15.9561	6.75397e-05	Tb11.v5.0946.1-p1;variant surface glycoprotein, degenerate	1049430	814631	0	759817	1062260	1034060
354	Tb11.v5.0959.1-p1;Tb927.4.3120	-0.092485	22.4035	6.75397e-05	Tb11.v5.0959.1-p1;hook complex protein, conserved	4382690	4807700	4627770	4647220	5322400	5048900
355	Tb11.v5.0960.1-p1;Tb927.4.3110	-0.111918	21.9244	6.75397e-05	Tb11.v5.0960.1-p1;tRNA-dihydrouridine synthase 4, putative	3506010	3345310	3561280	3807880	4027800	3626920
356	Tb11.v5.0961.1-p1;Tb927.4.3100	-0.515075	21.9899	6.75397e-05	Tb11.v5.0961.1-p1;hypothetical protein, conserved	2015030	3026990	0	3655750	0	3505360
357	Tb11.v5.0962.1-p1;Tb927.4.3090	0.0472381	22.0125	6.75397e-05	Tb11.v5.0962.1-p1;hypothetical protein, conserved	4361830	4249290	4413250	4085060	4152940	4617800
358	Tb11.v5.0963.1-p1;Tb927.4.3080	0.0963424	21.167	6.75397e-05	Tb11.v5.0963.1-p1;Uncharacterised ACR, YggU family COG1872, putative	2082550	2107860	1993900	1847210	1956120	2089690
359	Tb11.v5.0965.1-p1;Tb927.4.3020	0.00628573	22.7682	6.75397e-05	Tb11.v5.0965.1-p1;ATP-dependent DEAH-box RNA helicase, putative	8031400	8061440	8424570	8194540	7993680	8702120
360	Tb11.v5.0966.1-p1;Tb927.4.3010	0.598274	15.8768	0.0421465	Tb11.v5.0966.1-p1;hypothetical protein, conserved	52486.8	67658.9	56869.5	35654.6	50762.2	33529.6
361	Tb11.v5.0967.1-p1;Tb927.4.3000	0.0800551	22.2034	6.75397e-05	Tb11.v5.0967.1-p1;hypothetical protein, conserved	5601160	5177440	4891600	4793460	5216580	5079220
362	Tb11.v5.0968.1-p1;Tb927.4.2990	-0.0434139	23.6774	6.75397e-05	Tb11.v5.0968.1-p1;hypothetical protein, conserved	11869200	11972700	11862800	12740400	12913000	11889800
363	Tb11.v5.0970.1-p1;Tb927.4.2970	0.283115	18.0859	6.75397e-05	Tb11.v5.0970.1-p1;chaperone protein DnaJ, putative	324691	278456	258265	196975	277245	248583
364	Tb11.v5.0972.1-p1;Tb927.4.2940	-0.154848	21.2339	6.75397e-05	Tb11.v5.0972.1-p1;hypothetical protein, conserved	1958500	1926020	2135000	2323320	2114180	2382030
365	Tb11.v5.0984.1-p1;Tb927.5.150;Tb927.9.720	-0.0116515	15.8126	6.75397e-05	Tb11.v5.0984.1-p1;hypothetical protein, conserved;hypothetical protein, conserved	64087.4	44803.7	53877.7	0	61836	49286
366	Tb11.v5.0985.1-p1;Tb927.5.130	0.00986041	21.3181	6.75397e-05	Tb11.v5.0985.1-p1;variant surface glycoprotein (VSG)-related, putative	2460650	2568130	2731620	2696300	2567210	2576110
367	Tb11.v5.0991.1-p1;Tb927.11.1780	-0.202602	17.0711	6.75397e-05	Tb11.v5.0991.1-p1;protein phosphatase 2C, putative	190165	184575	138593	171034	217298	208273
368	Tb11.v5.1013.1-p1;Tb927.10.11640	0.0276617	25.5163	6.75397e-05	Tb11.v5.1013.1-p1;Protein prenyltransferase alpha subunit repeat, putative	54733800	52252400	50504300	53310600	52013100	52425900
369	Tb11.v5.1015.1-p1	-0.358755	13.5766	6.75397e-05	Tb11.v5.1015.1-p1	3700.73	7921.4	0	0	5431.04	9217.25
370	Tb11.v5.1020.1-p1	0.0819	23.8923	6.75397e-05	Tb11.v5.1020.1-p1	17202000	16552200	15480700	14610900	15950900	16939100
371	Tb11.v5.1022.1-p1;Tb927.10.3340	-0.110959	24.3513	6.75397e-05	Tb11.v5.1022.1-p1;CMGC/MAPK protein kinase, putative	19893900	17991600	19383900	20178800	20822200	22081100
372	Tb11.v5.1026.1-p1	0.00511236	23.2128	6.75397e-05	Tb11.v5.1026.1-p1	7767530	8216970	8331210	7935730	8794580	7983030
373	Tb11.v5.1027.1-p1	0.39806	15.9596	6.75397e-05	Tb11.v5.1027.1-p1	57973.4	81760.3	0	49201	0	56810.7
374	Tb11.v5.1035.1-p1;Tb927.11.11330	0.109401	32.0295	6.75397e-05	Tb11.v5.1035.1-p1;heat shock protein 70	4346510000	4122430000	4162960000	3812740000	4092590000	4124810000
375	Tb11.v5.1038.1-p1	-0.174207	21.0818	6.75397e-05	Tb11.v5.1038.1-p1	1776870	2914180	2770770	2454630	2995180	2955400
376	Tb11.v5.1046.1-p1;Tb927.10.2090;Tb927.10.2100;Tb927.10.2110	-0.00850548	33.3368	6.75397e-05	Tb11.v5.1046.1-p1;elongation factor 1-alpha;elongation factor 1-alpha;elongation factor 1-alpha	10680200000	9783110000	11561200000	10399500000	11717000000	10962900000
377	Tb11.v5.1050.1-p1;Tb927.11.8530	0.181998	18.8758	6.75397e-05	Tb11.v5.1050.1-p1;DNA polymerase kappa, putative	488799	449697	439411	412686	413893	406081
378	Tb11.v5.1055.1-p1;Tb927.3.4290;Tb927.3.4300;Tb927.3.4310;Tb927.3.4320;Tb927.3.4330	0.0317064	31.0246	6.75397e-05	Tb11.v5.1055.1-p1;Paraflagellar rod protein 1-1;Paraflagellar rod protein 1-2;Paraflagellar rod protein 1-3;Paraflagellar rod protein 1-4;Paraflagellar rod protein 1-5	2431080000	2244970000	2370310000	2256870000	2444930000	2372080000
379	Tb11.v5.1057.1-p1;Tb927.10.12040	0.0178324	26.6665	6.75397e-05	Tb11.v5.1057.1-p1;mitogen-activated protein kinase 11, putative	119399000	112170000	119997000	116889000	119672000	118351000
380	Tb11.v5.1059.1-p1;Tb927.11.3590;Tb927.11.3600	0.0378255	29.7832	6.75397e-05	Tb11.v5.1059.1-p1;40S ribosomal protein S4, putative;40S ribosomal protein S4, putative	928682000	951471000	912595000	867189000	1004360000	922024000
381	Tb427.BES40.10	0.0993241	29.6379	6.75397e-05	Tb427.BES40.10	653584000	680227000	655642000	593448000	676644000	635454000
382	Tb427.BES40.13	0.111777	23.9362	6.75397e-05	Tb427.BES40.13	11396400	10620100	11461200	10157700	11632500	9867370
383	Tb427.BES40.14	0.0950394	23.5785	6.75397e-05	Tb427.BES40.14	9222400	9652900	8888640	8887440	8964510	8637460
384	Tb427.BES40.16	0.0375071	29.0004	6.75397e-05	Tb427.BES40.16	426283000	395307000	429764000	385143000	446326000	418575000
385	Tb427.BES40.18	0.0336092	24.49	6.75397e-05	Tb427.BES40.18	16688100	17052800	18089800	16511000	18433200	16749200
386	Tb427.BES40.2	-0.0586074	27.7932	6.75397e-05	Tb427.BES40.2	179053000	208137000	189199000	219501000	207298000	187435000
387	Tb427.BES40.20	0.149603	27.2089	6.75397e-05	Tb427.BES40.20	120709000	123511000	107595000	109019000	107196000	107563000
388	Tb427.BES40.3	-0.00420773	28.3476	6.75397e-05	Tb427.BES40.3	273145000	279924000	292686000	269229000	305877000	294022000
389	Tb427.BES40.7	0.147838	22.0644	6.75397e-05	Tb427.BES40.7	2882680	2810690	2463480	2656750	2459140	2370300
390	Tb427.BES40.8	-0.12572	21.0886	6.75397e-05	Tb427.BES40.8	1383580	1352260	1382080	1808980	1472100	1325970
391	Tb427.BES40.9	0.0953905	25.3952	6.75397e-05	Tb427.BES40.9	29636800	30123600	29969600	28074700	28678400	28999900
392	Tb427VSG-11	-0.080279	22.3424	6.75397e-05	Tb427VSG-11	1702330	1382010	2306650	1681700	1831200	2191560
393	Tb427VSG-13	0.113339	21.5456	6.75397e-05	Tb427VSG-13	1670330	1661030	1785240	1712920	1326590	1813130
394	Tb427VSG-14	-0.512216	24.0034	0.00592612	Tb427VSG-14	10925700	10970400	9541750	13600000	17391400	14851600
395	Tb427VSG-15	-0.25583	17.8836	6.75397e-05	Tb427VSG-15	110597	0	129023	128057	130082	178145
396	Tb427VSG-17	-0.475237	18.5413	6.75397e-05	Tb427VSG-17	254562	203508	279159	326947	271953	456044
397	Tb427VSG-18	-0.133909	23.7112	6.75397e-05	Tb427VSG-18	1591110	1751080	2505110	1450090	2651000	2526930
398	Tb427VSG-1954	-0.807442	19.8288	0.215242	Tb427VSG-1954	308416	437749	674342	589938	911582	949105
399	Tb427VSG-2	0.0675829	35.5969	6.75397e-05	Tb427VSG-2	53827600000	51624900000	56941800000	53462900000	54175400000	51882600000
400	Tb427VSG-21	-0.835383	24.3225	6.75397e-05	Tb427VSG-21	503569	670592	928120	1385840	1008770	1332780
401	Tb427VSG-25	-10.6945	12.2484	9.74128	Tb427VSG-25	0	0	0	1062550	2042690	4177250
402	Tb427VSG-3	-0.500923	19.0976	6.75397e-05	Tb427VSG-3	276388	275716	250508	249490	550687	411682
403	Tb427VSG-322	0.489487	22.297	0.216578	Tb427VSG-322	5775780	4949780	5877870	3947160	4058200	4013320
404	Tb427VSG-397	0.760035	25.984	6.75397e-05	Tb427VSG-397	25755000	47829500	18914900	9970670	27371000	18776000
405	Tb427VSG-531	-0.286012	22.7237	6.75397e-05	Tb427VSG-531	3050680	3269760	3180390	3851430	3766460	4179780
406	Tb427VSG-6	-0.466558	22.1028	6.75397e-05	Tb427VSG-6	1971130	2505690	2474280	3738150	3520630	2578930
407	Tb427VSG-631	-0.359368	18.7322	6.75397e-05	Tb427VSG-631	280404	363009	285890	399160	387681	415149
408	Tb427VSG-653	-0.382021	20.5112	0.27357	Tb427VSG-653	775563	722762	794118	938286	1026460	1072760
409	Tb427VSG-8	-0.0282964	24.7597	6.75397e-05	Tb427VSG-8	8713940	8309650	11285500	9850090	8596700	10837900
410	Tb427VSG-9	0.777146	25.0962	6.75397e-05	Tb427VSG-9	3147880	3810660	4528630	2252960	2506840	2022430
411	Tb927.1.1000	-0.0987559	19.3951	6.75397e-05	developmentally regulated phosphoprotein	590203	639327	581680	572851	672464	733952
412	Tb927.1.1010	0.103997	21.1895	6.75397e-05	E3 ubiquitin-protein ligase KCMF1, putative	2186630	2304840	2340620	2106690	2211590	2150400
413	Tb927.1.1020	-0.0720801	24.0447	6.75397e-05	leucine-rich repeat-containing protein	14558100	14878700	13794700	15574400	15081800	15676800
414	Tb927.1.1050	-0.0195256	23.0776	6.75397e-05	Metallo-dependent phosphatase-like domain-containing protein	7376720	7244530	7378980	7673500	7534730	7517390
415	Tb927.1.1060	-0.0400896	22.1241	6.75397e-05	Cell cycle checkpoint protein RAD1-like, putative	4110400	4359240	4876260	4628850	4534900	4779080
416	Tb927.1.1080	-0.183504	21.6058	0.039571	TFIIH basal transcription factor subunit, putative	2881290	2588650	3218320	3454970	3394050	3160360
417	Tb927.1.1100	0.00594313	23.0046	6.75397e-05	Basal body protein	7367370	7346530	7735340	8203790	7688360	6939150
418	Tb927.1.1120	0.0581964	22.8638	6.75397e-05	ribosomal RNA-processing protein 8, putative	6620540	6499020	6134390	6785080	5714980	6380340
419	Tb927.1.1140	-0.126952	15.0782	6.75397e-05	Transmembrane protein 231, putative	37778.6	25798	36474.6	43687.9	33305.5	32987.8
420	Tb927.1.1150	-0.380394	17.89	6.75397e-05	zeta tubulin	211041	226107	193642	270123	256475	307117
421	Tb927.1.1160	0.121809	14.5391	6.75397e-05	kinetoplast ribosomal PPR-repeat containing protein 3	171808	292358	267743	286625	141191	269631
422	Tb927.1.1170	0.20246	21.5693	6.75397e-05	DNA-directed RNA polymerase 2, RPB12 subunit	3960920	3160560	3399710	2757990	3367310	3177550
423	Tb927.1.1200	-0.456219	21.5611	0.281987	Mitochondrial ribosomal protein S15	3842680	4091500	3811670	5389410	5429220	5578660
424	Tb927.1.120	-0.0121825	29.7555	6.75397e-05	retrotransposon hot spot protein 4 (RHS4), putative	795089000	792504000	791016000	790769000	840040000	828415000
425	Tb927.1.1210	-0.271913	21.0036	6.75397e-05	conserved protein, unknown function	4271730	3845340	4089490	5198980	4667250	5141830
426	Tb927.1.1220	-0.024253	21.1847	6.75397e-05	RWD domain-containing protein	2183860	2297370	2037170	2180480	2347920	2212950
427	Tb927.1.1230	0.530782	11.4249	6.75397e-05	chaperone protein DnaJ, putative	0	0	0	0	0	0
428	Tb927.1.1330;Tb11.v5.0371.1-p1	-0.00744764	25.3648	6.75397e-05	Mitochondrial Editosome-like Complex TUTase;Tb11.v5.0371.1-p1	37278200	34167200	37929000	35566100	36500100	40231300
429	Tb927.1.1340	-0.0232395	23.1848	6.75397e-05	Quinonprotein alcohol dehydrogenase-like protein, putative	9097850	8969710	10416000	10264800	10065000	9145630
430	Tb927.1.1350	-0.152293	17.0367	6.75397e-05	kinesin heavy chain, putative	135072	107371	99886.5	107052	170882	113344
431	Tb927.1.1380	0.0724632	25.4285	6.75397e-05	serine/threonine protein phosphatase 2A regulatory subunit, putative	48397800	48621000	46849900	46018100	46868500	46861500
432	Tb927.1.1390	-0.223861	19.4875	6.75397e-05	hypothetical protein, conserved	2659100	2196880	2357710	3462630	2105610	3167840
433	Tb927.1.1400	0.104314	23.2056	6.75397e-05	Overproducer of inositol protein 10 homolog, putative	9673390	8948190	10616600	9025650	9302400	9336960
434	Tb927.1.1420	0.050347	23.4652	6.75397e-05	conserved protein, unknown function	12032200	11517300	11653100	12870900	11507200	10410600
435	Tb927.1.1500	0.0916947	24.2501	6.75397e-05	conserved protein, unknown function	20482700	21326000	20796000	20337900	19754200	19856900
436	Tb927.1.1530	0.0159786	26.4223	6.75397e-05	STE group serine/threonine-protein kinase, putative	85228000	82857700	80788800	83011300	80420100	88267000
437	Tb927.1.1540	0.0412119	23.1959	6.75397e-05	Tubulin/FtsZ family, putative	9716220	8632950	8623830	8067630	8926650	9767450
438	Tb927.1.1550	0.0839123	22.5471	6.75397e-05	tubulin-tyrosine ligase, putative	6139150	6084590	6553680	6060910	6031040	5951240
439	Tb927.1.1580	-0.169158	23.6978	6.75397e-05	electron transport protein SCO1/2, putative	11336700	11237900	11410600	12301200	11946600	14899900
440	Tb927.1.1600	0.0536962	17.2665	6.75397e-05	pseudouridine synthase TruD, putative	291021	187946	285410	234985	246660	251817
441	Tb927.1.1610	0.0285391	23.0788	6.75397e-05	hypothetical protein, conserved	11790700	10945400	12380900	12297700	11251700	11535600
442	Tb927.1.1620	-0.089178	27.2316	6.75397e-05	ATP-dependent DEAD/H RNA helicase, putative	135142000	128006000	141818000	143245000	142985000	154164000
443	Tb927.1.1630	0.0435223	24.5712	6.75397e-05	transcription elongation factor 1 homolog	25456600	28386900	22798000	26527000	23281500	25911600
444	Tb927.1.1660	0.0290962	21.2305	6.75397e-05	ESCO acetyltransferase domain-containing protein	2278300	2301460	2806020	2724120	2123330	2523410
445	Tb927.1.1670	0.0175935	26.4124	6.75397e-05	ARM-like helical domain-containing protein	100651000	99647000	97181400	97844500	100698000	101905000
446	Tb927.1.1680	0.218359	20.3712	6.75397e-05	Transcription elongation factor 1 domain-containing protein	1235030	1455070	1364100	1347730	1132920	1073110
447	Tb927.1.1690	-0.134787	20.088	6.75397e-05	RNA-editing nuclease 1	1275280	1210830	1192960	1528070	1286660	1303310
448	Tb927.1.1700	0.0602671	22.7327	6.75397e-05	AATF protein, putative	7163730	7986420	6908310	7367980	6702410	7475080
449	Tb927.1.1710	0.0514872	28.6476	6.75397e-05	transmembrane protein, conserved	380574000	390386000	365893000	372673000	377664000	372626000
450	Tb927.1.1720	0.00242403	22.7186	6.75397e-05	cyclophilin 15, putative	6741570	6606390	7159060	6775660	6983140	7094770
451	Tb927.1.1730	-0.0881579	22.5341	6.75397e-05	Polyadenylation mediator complex protein PAMC1, putative	9434990	9030810	10913300	10759200	10564600	10407200
452	Tb927.1.1740	0.265337	20.3823	6.75397e-05	Microtubule-associated protein futsch, putative	1373740	998928	1193460	466526	1152530	1847790
453	Tb927.1.1750	0.0836189	21.5897	6.75397e-05	conserved protein, unknown function	3199840	3221910	3070550	3148640	2771730	3217220
454	Tb927.1.1770	-0.0925948	22.9456	0.00838472	Dithiol glutaredoxin 2	6201880	6236190	6119630	6500700	6844990	6819940
455	Tb927.1.1790	-0.113674	21.9005	6.75397e-05	hypothetical PIN domain-containing protein, conserved	3385730	3294300	3915280	3870350	3899310	3867470
456	Tb927.1.180	-0.138883	28.0133	6.75397e-05	retrotransposon hot spot protein 1 (RHS1), putative	256357000	232801000	278501000	269557000	304636000	289520000
457	Tb927.1.1820	-0.0409501	21.7442	6.75397e-05	hypothetical PIN domain-containing protein	3702400	3691090	3784520	3645710	3956580	4122190
458	Tb927.1.1840	3.11372	11.8906	0.538045	conserved protein, unknown function	0	9239.22	0	0	0	0
459	Tb927.1.1850	0.192968	17.6043	6.75397e-05	hypothetical protein, conserved	146416	190926	164248	137981	123606	188309
460	Tb927.1.1880	-0.0122589	22.8659	6.75397e-05	WD40 repeat-containing protein	7508500	7055180	7367750	7691680	7124940	7731280
461	Tb927.1.1890	-0.0918206	25.6407	6.75397e-05	Replication Factor C Subunit 1-related protein	37621000	39805200	47735200	47994000	43590800	44025800
462	Tb927.1.190:pseudogenic_transcript-p1	-0.00161724	27.8987	6.75397e-05	retrotransposon hot spot protein (RHS, pseudogene), putative	233890000	238873000	230420000	230001000	250677000	240130000
463	Tb927.1.1910	0.038232	26.9196	6.75397e-05	MORN repeat-containing protein	125338000	128687000	123218000	118936000	133149000	123976000
464	Tb927.1.1920	0.0157759	22.3732	6.75397e-05	conserved protein, unknown function	5517430	5290860	4535350	5470540	4692060	5276160
465	Tb927.1.1930	-0.0118345	23.9533	6.75397e-05	phosphatidylinositol 3-kinase, putative	13150200	13833100	13719200	13293100	13694100	14905700
466	Tb927.1.1960	0.066551	23.8152	6.75397e-05	chaperone protein DnaJ, putative	14530400	13725500	14785700	14147500	14059000	13698400
467	Tb927.1.1980	-0.00387725	17.7562	6.75397e-05	protein transport protein YIF1, putative	172983	246904	144938	147044	246282	180191
468	Tb927.1.1990	0.0293632	22.4257	6.75397e-05	Pre-mRNA-splicing factor 38, putative	5749180	6320220	5777790	5762590	6003150	6039850
469	Tb927.1.2100	0.00889575	27.3371	6.75397e-05	Calpain-like protein 1.1	182230000	162782000	178850000	171582000	176303000	184308000
470	Tb927.1.2110	-0.0876517	17.7157	6.75397e-05	Calpain-like protein 1.2	185386	172686	189380	216347	171128	205112
471	Tb927.1.2120	0.0273394	27.7768	6.75397e-05	Calpain-like protein CALP1.3	237633000	231214000	244166000	226775000	246230000	243294000
472	Tb927.1.2190	0.111266	29.4084	6.75397e-05	Raptor N-terminal CASPase like domain containing protein, putative	752736000	766577000	744116000	704227000	714359000	729091000
473	Tb927.1.2210	-0.0689643	24.6868	6.75397e-05	nucleosome assembly protein (NAP), putative	27390900	22390900	32094500	28155500	31562200	27176000
474	Tb927.1.2230	-0.00340057	27.4293	6.75397e-05	small myristoylated protein 1-1	192015000	159820000	199524000	167481000	205334000	191999000
475	Tb927.1.2260	0.0293547	27.4556	6.75397e-05	small myristoylated protein 1-2	181930000	192429000	187542000	187349000	192189000	183726000
476	Tb927.1.2320	0.0533997	24.6855	6.75397e-05	Cardiolipin-dependent protein 35kDa	23201200	35003400	29076500	25373900	30242500	29309500
477	Tb927.1.2340;Tb927.1.2360;Tb927.1.2380;Tb927.1.2400	0.0665848	34.5742	6.75397e-05	alpha tubulin;alpha tubulin;alpha tubulin;alpha tubulin	27196800000	25262500000	25571200000	23292600000	26747500000	26771700000
478	Tb927.1.240:pseudogenic_transcript-p1	0.151493	25.0556	6.75397e-05	retrotransposon hot spot protein (RHS, pseudogene), putative	30036300	33614700	34182700	26060400	33779500	30469200
479	Tb927.1.2430;Tb927.1.2450;Tb927.1.2470;Tb927.1.2490;Tb927.1.2510;Tb927.1.2530;Tb927.1.2550	0.00867459	32.5392	6.75397e-05	histone H3, putative;histone H3, putative;histone H3, putative;histone H3, putative;histone H3, putative;histone H3, putative;histone H3, putative	5779850000	6469540000	6269470000	5826730000	6411090000	6684950000
480	Tb927.1.2570	0.0179705	26.7739	6.75397e-05	coatomer beta subunit	116869000	114840000	119830000	112076000	122327000	120820000
481	Tb927.1.2580	-0.133064	23.4101	0.253105	exosome-associated protein 1	10231000	10269300	11262500	11799700	12031600	11644600
482	Tb927.1.2600	0.0594636	26.2321	6.75397e-05	pumilio/PUF RNA binding protein 9	102877000	92784000	96673300	92972500	100355000	93387400
483	Tb927.1.2640	-0.00857598	16.6853	6.75397e-05	hypothetical protein, conserved	110284	104221	53649.1	68576.6	101582	93951.3
484	Tb927.1.2670	0.120398	28.2204	0.0421465	paralyzed flagella 16	271077000	263975000	282705000	241453000	265388000	263649000
485	Tb927.1.2700	0.0256186	13.399	6.75397e-05	hypothetical protein, conserved	11461.1	10425.7	9105.25	10010.7	8637.15	12333
486	Tb927.1.2710	0.181057	18.6098	6.75397e-05	hypothetical protein, conserved	480013	425869	424395	423904	401296	366870
487	Tb927.1.2730	-0.081257	22.9924	6.75397e-05	conserved protein, unknown function	12275100	11412100	12034900	13109000	12507500	12904700
488	Tb927.1.2740	-0.090699	20.1296	6.75397e-05	lipase-like protein, putative	1009040	1184330	1058570	1070410	1221410	1228290
489	Tb927.1.2750	0.218011	26.6943	0.262456	hypothetical protein, conserved	100215000	105920000	112647000	94777900	90433800	94793200
490	Tb927.1.2770	-0.00228045	22.1492	6.75397e-05	hypothetical protein, conserved	3598340	3529590	3678050	3374920	3894330	3770710
491	Tb927.1.290	0.167904	20.3392	6.75397e-05	leucine-rich repeat protein (LRRP), putative	825521	735629	702249	695130	663866	684532
492	Tb927.1.2970	-0.0426697	23.9002	6.75397e-05	hypothetical protein, conserved	16813100	13417000	17587900	16178800	17197000	16534100
493	Tb927.1.2980	-0.0233853	21.6356	6.75397e-05	hypothetical protein, conserved	2961810	2788930	3343670	3372660	3170370	2860250
494	Tb927.1.2985	-0.0821458	21.7063	6.75397e-05	ER protein Pkr1, putative	2480530	2052640	2618040	2728350	2601830	2346970
495	Tb927.1.2990	0.284134	26.8013	6.75397e-05	kinetoplast ribosomal PPR-repeat containing protein 2	164758000	170448000	185491000	139653000	139278000	158914000
496	Tb927.1.3000	0.0097809	27.6207	6.75397e-05	amidohydrolase, putative	211435000	200309000	206696000	203510000	204473000	220815000
497	Tb927.1.3010	-0.145054	23.326	6.75397e-05	mRNA processing protein, putative	14569300	13716500	15107400	15935700	16437500	16526800
498	Tb927.1.3030	-0.10966	22.4856	6.75397e-05	KREL2	6718330	6401970	6467190	7176640	7268500	7084440
499	Tb927.1.3040	-0.28793	22.8706	0.0248508	hypothetical protein, conserved	5638270	6231970	5324590	6656840	8552980	6321410
500	Tb927.1.3050	0.18317	25.8381	0.495342	tRNA (Uracil-5-)-methyltransferase, putative	55623200	58558100	57913400	53086300	50659800	51126100
501	Tb927.1.3070	0.089634	23.0956	6.75397e-05	hypothetical protein, conserved	8255340	7451660	5570940	4841280	7977400	7801940
502	Tb927.1.3110	-0.0097281	25.696	6.75397e-05	soluble N-ethylmaleimide sensitive factor (NSF) attachment protein, putative	57925700	54838800	57407300	57247900	59712800	58040500
503	Tb927.1.3120	-0.0325664	20.5996	6.75397e-05	Peptidase C50 separase, putative	1348100	1719240	1280880	1326650	1339420	1881670
504	Tb927.1.3150	0.0930417	22.8998	6.75397e-05	hypothetical protein, conserved	7231550	6555110	7371070	6939010	6887870	6376640
505	Tb927.1.3170	-0.0772811	23.7697	6.75397e-05	CHORD, putative	13629500	12567400	13613000	13898600	15126400	13812300
506	Tb927.1.3180	0.015719	29.5076	6.75397e-05	40S ribosomal protein S11, putative	789451000	767694000	746474000	785844000	813786000	736968000
507	Tb927.1.3200	0.156126	26.8958	0.0853645	Suppressor of G2 allele of SKP1, putative	119627000	117242000	116635000	103801000	112455000	108342000
508	Tb927.1.320:pseudogenic_transcript-p1	0.77492	20.1656	6.75397e-05	retrotransposon hot spot protein (RHS, pseudogene), putative	896474	1488220	1450840	305940	1730960	770746
509	Tb927.1.3220	0.0466283	23.6217	6.75397e-05	TBC1 domain family member 20/GTPase, putative	11004900	10482600	10668900	9980590	10808800	10976900
510	Tb927.1.3230	0.0480112	24.3081	6.75397e-05	cell division cycle protein, putative	21034700	19076300	21333300	19884400	20287200	20402500
511	Tb927.1.3250	0.0587899	28.5678	6.75397e-05	Domain of unknown function (DUF4456), putative	357616000	360570000	364695000	350948000	368430000	345530000
512	Tb927.1.3260	0.0414836	24.9468	6.75397e-05	hypothetical protein, conserved	30327600	30822000	30209900	29024400	31114600	30524100
513	Tb927.1.3270	0.174561	23.8283	6.75397e-05	hypothetical protein, conserved	16558500	17432900	14150300	13268900	14595700	15584000
514	Tb927.1.3280	-0.0263577	22.6686	6.75397e-05	septum formation protein MAF homologue, putative	6667170	6955420	6525620	7286220	6743630	6882990
515	Tb927.1.3290	-0.054603	21.2488	6.75397e-05	hypothetical protein, conserved	1909120	1977540	1891930	1730480	2479450	1965040
516	Tb927.1.3300	0.0491994	24.7584	6.75397e-05	Myotubularin-related protein, putative	31239900	30044700	31027900	30027500	31017900	30035300
517	Tb927.1.330:pseudogenic_transcript-p1	-0.148876	23.6237	6.75397e-05	retrotransposon hot spot protein (RHS, pseudogene), putative	11437900	10633000	14285100	13442800	15833800	11789200
518	Tb927.1.3310	0.136885	25.2387	6.75397e-05	hypothetical protein, conserved	36379300	37009100	33901500	31043400	32874700	35834700
519	Tb927.1.3390	-0.334394	24.3405	0.410417	Eukaryotic protein of unknown function (DUF866), putative	19749400	18732000	19385500	23998800	29438500	21594500
520	Tb927.1.3400	-0.0639502	21.8722	6.75397e-05	hypothetical protein, conserved	3755880	3337980	4108220	4175480	3983890	3732550
521	Tb927.1.3410.1;Tb927.1.3410.2	0.0399215	20.9517	6.75397e-05	hypothetical protein, conserved;hypothetical protein, conserved	1803540	1998240	1892420	1915380	1854500	1861560
522	Tb927.1.3450	-0.0332218	23.9409	6.75397e-05	hypothetical protein, conserved	13658800	12128000	14048400	13037600	13690500	14816000
523	Tb927.1.350:pseudogenic_transcript-p1;Tb927.11.3560.1-p1	0.578693	14.1216	6.75397e-05	retrotransposon hot spot protein (RHS, pseudogene), putative;Tb927.11.3560.1-p1	0	19991.3	0	14210	16445.6	10999.4
524	Tb927.1.3560	-0.0958715	22.2193	6.75397e-05	Centrosomal protein of 164 kDa, putative	3345710	3251560	3962760	3612570	4144320	3709280
525	Tb927.1.3670	-0.0318727	24.4398	6.75397e-05	expression site-associated gene 8 (ESAG8) protein, putative	22373400	21195800	21110200	22383400	23228500	21859100
526	Tb927.1.370.2	0.0186165	20.4866	6.75397e-05	leucine-rich repeat protein (LRRP), putative	875782	759908	814848	714068	917022	836862
527	Tb927.1.3800	0.0190128	28.2236	6.75397e-05	Present in the outer mitochondrial membrane proteome 18	319892000	297299000	281103000	335383000	271062000	303149000
528	Tb927.1.3810	0.0331066	17.5035	6.75397e-05	hypothetical protein, conserved	190839	132343	281579	165644	180110	232352
529	Tb927.1.3820	0.0181714	26.6936	6.75397e-05	ATP synthase subunit, putative	93530000	80620000	103983000	96474900	75340100	110899000
530	Tb927.1.3830	0.108108	30.2754	6.75397e-05	glucose-6-phosphate isomerase, glycosomal	1237330000	1257800000	1239530000	1119570000	1207790000	1228970000
531	Tb927.1.3840	-0.17715	14.4962	6.75397e-05	hypothetical protein, conserved	15489.7	22225.6	8156.15	11199.8	16346	22963.5
532	Tb927.1.3860	-0.0593569	23.0088	6.75397e-05	hypothetical protein, conserved	7335000	7091370	6846860	7583600	7641040	7357820
533	Tb927.1.3880	-0.00226487	22.7362	6.75397e-05	Fusaric acid resistance protein-like, putative	5757910	5808990	5285980	5252140	5858650	6105820
534	Tb927.1.3910	0.102714	27.5918	6.75397e-05	Anaphase-promoting complex subunit CDC23	194803000	197281000	196638000	183743000	188172000	189130000
535	Tb927.1.3940	0.0731558	21.0015	6.75397e-05	hypothetical protein, conserved	1773990	1476500	1992230	1443300	1857590	1760640
536	Tb927.1.3950	0.0747796	28.8698	6.75397e-05	alanine aminotransferase	555877000	538017000	577551000	509801000	555085000	561833000
537	Tb927.1.4010	0.0527985	20.6195	6.75397e-05	primase 2	3168440	2969800	3314260	3405540	3242370	2670290
538	Tb927.1.4040	-0.0219887	20.6998	6.75397e-05	hypothetical protein, conserved	1282720	1503060	1629710	1541880	1411820	1589750
539	Tb927.1.4050	0.0871897	24.4399	6.75397e-05	ser/thr protein phosphatase, putative	23826200	24296400	23188400	21648400	24396600	22545500
540	Tb927.1.4100	-0.113339	24.9635	6.75397e-05	cytochrome oxidase subunit IV	22691100	19934200	20926000	23987400	21344000	24850200
541	Tb927.1.410:pseudogenic_transcript-p1	-0.0111982	26.2705	6.75397e-05	retrotransposon hot spot protein (RHS, pseudogene), putative	83351200	79758200	85158600	81280600	91420700	83265300
542	Tb927.1.4160	-0.117046	20.4308	6.75397e-05	hypothetical protein, conserved	1154280	1089440	1368820	1119430	1659920	1242500
543	Tb927.1.4180	-0.0073024	24.7264	6.75397e-05	leucine-rich repeat protein (LRRP), putative	25790400	24884100	25430200	25619100	25563600	26898200
544	Tb927.1.420	-1.23479	18.134	0.179155	retrotransposon hot spot protein 5 (RHS5), putative	198496	140965	262785	464116	462601	0
545	Tb927.1.4220.1;Tb927.1.4220.2	-0.0189598	22.8359	6.75397e-05	Ydr279p protein family (RNase H2 complex component), putative;Ydr279p protein family (RNase H2 complex component), putative	7907560	6949300	8010580	8084950	7911040	7576730
546	Tb927.1.4230	0.0148792	21.5315	6.75397e-05	hypothetical protein, conserved	2340620	2127810	3050880	2422750	2462850	2602430
547	Tb927.1.4250	-0.0144732	21.8601	6.75397e-05	hypothetical protein, conserved	3273780	3546930	3324730	3476470	3592180	3362950
548	Tb927.1.4280	0.195151	25.0433	0.196759	hypothetical protein, conserved	34778000	35001300	32186900	26999200	31389000	32817900
549	Tb927.1.4300	-4.02662	14.5069	3.91293	chaperone protein DnaJ, putative	0	0	0	20991.4	0	0
550	Tb927.1.4310	0.0346825	28.2829	6.75397e-05	Flagellum attachment zone protein 2	315143000	300987000	306536000	291553000	314330000	316724000
551	Tb927.1.4340	-0.0533303	23.7614	6.75397e-05	hypothetical protein, conserved	11922800	12032900	11693700	12141900	12765500	12821300
552	Tb927.1.4370	-0.0429216	20.8112	6.75397e-05	Putative integral membrane protein conserved region (DUF2404), putative	1324130	1108140	1273520	1242680	1417640	1219530
553	Tb927.1.4380	-0.0248841	20.3143	6.75397e-05	Putative integral membrane protein conserved region (DUF2404), putative	914380	968917	871054	1035960	961846	856784
554	Tb927.1.4400	0.00866594	22.6112	6.75397e-05	hypothetical protein, conserved	5699810	4933250	4671600	3868840	5803570	6076940
555	Tb927.1.4410	0.13175	24.7337	6.75397e-05	SUMO-interacting motif-containing protein	27487400	27267300	27688200	26872200	25327600	24662700
556	Tb927.1.4420	0.0330648	27.0177	6.75397e-05	ABC transporter, putative	116991000	122490000	119688000	112784000	122229000	124207000
557	Tb927.1.4450	-0.00430114	24.4005	6.75397e-05	calcium-activated potassium channel, putative	16576800	19297300	17702100	18933800	18031000	17771300
558	Tb927.1.4470	0.0509687	18.9746	6.75397e-05	hypothetical protein, conserved	422353	378204	385306	367450	423991	372257
559	Tb927.1.4480	-0.120943	20.4461	6.75397e-05	WD repeat and HMG-box DNA-binding protein, putative	1392920	1271580	1363900	1502950	1534100	1416830
560	Tb927.1.4490	0.0577413	26.5443	6.75397e-05	acetyltransferase, putative	86953300	81236200	91599400	79230400	87448000	88457700
561	Tb927.1.4500	-0.0170683	26.236	6.75397e-05	SNARE associated Golgi protein, putative	64652400	69778400	63644000	71115400	68247000	65391400
562	Tb927.1.450:pseudogenic_transcript-p1	-0.0605547	26.4284	6.75397e-05	retrotransposon hot spot protein (RHS, pseudogene), putative	86003300	87759200	87177000	86824700	96431600	95180600
563	Tb927.1.4520	-0.0460003	21.3613	6.75397e-05	Zinc finger, C3HC4 type (RING finger), putative	3042110	3248270	3380150	3429850	3326560	3398940
564	Tb927.1.4650	0.164344	21.8874	6.75397e-05	cyclin-like F-box protein 2	5652390	5188290	5214290	5467290	4933520	4259920
565	Tb927.1.4680	0.00387209	24.1514	6.75397e-05	Kinetochore interacting protein 6	15442600	15127800	14665100	15161400	15662000	15188600
566	Tb927.1.4690	0.0918008	25.8661	6.75397e-05	Protein arginine N-methyltransferase 1 catalytic subunit	62106500	60685300	58971600	61171000	57656100	55541000
567	Tb927.1.4700	0.181991	18.3859	6.75397e-05	hypothetical protein, conserved	291531	387165	288820	274912	275869	308390
568	Tb927.1.4710	-0.19112	21.3647	6.75397e-05	hypothetical protein, conserved	2979440	1275560	2961990	2913450	2493330	2426240
569	Tb927.1.4720	0.0794758	24.8356	6.75397e-05	SET domain containing protein, putative	31571700	31371800	32479600	31261200	31379100	29584800
570	Tb927.1.4730	-0.0956095	20.1003	6.75397e-05	Ribonuclease H2 non-catalytic subunit (Ylr154p-like), putative	1365850	1105840	1070170	1222420	1288520	1316080
571	Tb927.1.4740	0.000994624	22.9556	6.75397e-05	FAM91 N-terminus/FAM91 C-terminus, putative	8295520	8008560	9219220	8552690	8815640	8584200
572	Tb927.1.4760	-0.0430321	26.8004	6.75397e-05	Vacuolar sorting protein 39 domain 1/Vacuolar sorting protein 39 domain 2, putative	112364000	110537000	115340000	118709000	118260000	119266000
573	Tb927.1.4780	0.080474	22.6543	6.75397e-05	Alpha/beta hydrolase domain-containing protein	6673640	6847320	6573510	6357230	6303770	6710840
574	Tb927.1.4800	-0.0778559	20.3911	6.75397e-05	hypothetical protein, conserved	1248780	1389010	1382180	1391080	1555840	1370060
575	Tb927.1.480	0.441318	21.5578	6.75397e-05	leucine-rich repeat protein (LRRP), putative	2115340	1699350	1968350	1580930	1397470	1348730
576	Tb927.1.4810:pseudogenic_transcript-p1	-9.8596	18.7041	4.18602	hypothetical protein, conserved (pseudogene)	0	0	0	1905450	0	972710
577	Tb927.1.4830	0.135686	27.4109	6.75397e-05	phospholipase A1	192102000	177270000	178683000	163365000	176617000	170372000
578	Tb927.1.4900	0.013231	26.1609	6.75397e-05	expression site-associated gene 11 (ESAG11) protein, putative	57295300	56990000	56663500	57862200	58751200	56461300
579	Tb927.1.4910	0.0128147	21.1672	6.75397e-05	expression site-associated gene 1 (ESAG1) protein, putative	1106210	1536520	1516020	1502210	1435380	1224320
580	Tb927.1.5000	0.114332	25.4645	6.75397e-05	hypothetical protein, conserved	39837300	39636400	35336900	30468100	38325000	40140300
581	Tb927.1.5030	0.0442011	26.8261	6.75397e-05	leucine-rich repeat protein (LRRP), putative	111399000	106434000	111499000	108435000	107684000	110386000
582	Tb927.1.5060	0.00946767	20.2227	6.75397e-05	variant surface glycoprotein (VSG)-related, putative	1285330	1427810	1740360	1648210	1626400	1229240
583	Tb927.1.5100	0.148449	21.6431	6.75397e-05	expression site-associated gene 2 (ESAG2) protein, putative	3439640	2910000	3565540	2914820	3483980	2725050
584	Tb927.1.5110	0.0546461	24.0607	6.75397e-05	expression site-associated gene 11 (ESAG11) protein, putative	13585000	13533300	14399500	12866000	14751100	13211900
585	Tb927.1.5120	0.0517882	21.7607	6.75397e-05	expression site-associated gene 1 (ESAG1) protein, putative	3105730	3528480	3214580	2958930	2850160	3959340
586	Tb927.1.5170	0.0440045	23.586	6.75397e-05	variant surface glycoprotein (VSG)-related, putative	10787000	10698500	12078900	9818700	11869400	11573600
587	Tb927.1.5200	-0.251602	25.9398	6.75397e-05	expression site-associated gene 1 (ESAG1) protein, putative	38040500	34580600	46435700	44577800	46116900	53342500
588	Tb927.1.5240	-0.107973	20.9262	6.75397e-05	expression site-associated gene 1 (ESAG1) protein, putative	1605870	1335960	1245940	1175120	1531140	1956620
589	Tb927.1.530.2	-0.174473	18.9125	6.75397e-05	hypothetical protein, conserved	608082	598205	444153	583811	648471	643125
590	Tb927.1.540	0.0328865	23.0388	6.75397e-05	DNA-directed RNA polymerase III, putative	8179930	8482470	8092880	8043650	8207780	8412420
591	Tb927.1.560	0.0304864	23.5042	6.75397e-05	WD domain, G-beta repeat, putative	12486800	11940600	12740000	12038600	12594000	12470800
592	Tb927.1.570	-0.0392621	21.3567	6.75397e-05	Histone-lysine N-methyltransferase, H3 lysine-76 specific	2275670	2323950	1980420	2177420	2264460	2429160
593	Tb927.1.600	-0.422233	21.2441	0.410927	phosphate-repressible phosphate permease, putative	2059360	1727700	1802390	2609400	2718700	2287950
594	Tb927.1.610	0.0763626	22.4941	6.75397e-05	hypothetical protein, conserved	4974440	5489330	5162080	5093780	4876530	5119330
595	Tb927.1.630	0.0478326	21.6607	6.75397e-05	histone chaperone ASF1A	3680650	3973180	4653380	3942750	4308990	3830660
596	Tb927.1.640	0.113957	26.0781	6.75397e-05	BRCA2	64355800	61242600	66072600	59708000	63835900	57522100
597	Tb927.1.650	-0.00118819	23.2595	6.75397e-05	conserved protein, unknown function	10313400	10011500	10613700	10661600	10566600	10333600
598	Tb927.1.670	0.0169056	23.472	6.75397e-05	conserved protein, unknown function	11965200	11765600	11340300	12429800	11631600	11302500
599	Tb927.1.690	0.016458	23.4397	6.75397e-05	hypothetical protein, conserved	11137600	11620500	9576270	10743100	10461700	11296900
600	Tb927.1.700	0.0328915	30.8722	6.75397e-05	phosphoglycerate kinase	2004390000	1863610000	2054710000	1902840000	2032370000	2001750000
601	Tb927.1.70	0.622892	17.8822	6.75397e-05	retrotransposon hot spot protein 4 (RHS4), putative	0	228538	283652	244886	0	113967
602	Tb927.1.710	-0.000761385	28.6287	6.75397e-05	phosphoglycerate kinase	377947000	352121000	408978000	356128000	411276000	399588000
603	Tb927.1.720	-0.034367	24.5081	6.75397e-05	phosphoglycerate kinase	21813800	19659500	21312800	20825900	22267100	22489000
604	Tb927.1.730	-0.0196972	22.2847	6.75397e-05	NADH-ubiquinone oxidoreductase complex I subunit, putative	5246990	5445610	6184470	5688350	5603620	6106320
605	Tb927.1.740	0.0752342	21.9296	6.75397e-05	phosphatidylinositol-4-phosphate 5-kinase related	4084710	3430820	4108820	3717760	3812320	3669010
606	Tb927.1.750	-0.0967087	25.0547	6.75397e-05	Metal-binding domain-containing protein	35254800	29695900	39787700	37836200	37881200	37802800
607	Tb927.1.760	-0.0827961	18.0911	6.75397e-05	wd40 repeat domain-containing protein	285709	276802	251272	294446	296340	282918
608	Tb927.1.790	-0.0208398	23.2998	6.75397e-05	hypothetical transmembrane protein, conserved	9467730	12039000	10732700	12006000	10229700	11023600
609	Tb927.1.820	0.174689	13.9021	6.75397e-05	kelch domain-containing protein	15109.3	13322.5	22127.2	13502.9	21394.7	11108.6
610	Tb927.1.830.1	0.0605269	19.7906	6.75397e-05	hypothetical protein, conserved	810680	862362	804499	767035	827208	821067
611	Tb927.1.840	-0.0235286	15.1526	6.75397e-05	transmembrane protein, putative	32199.8	37512.2	40101.2	36102.2	37469.2	39048.9
612	Tb927.1.860	0.0340421	25.0181	6.75397e-05	transmembrane protein, putative	27530800	26208400	30632400	25780800	29299400	28997300
613	Tb927.1.870	0.119466	22.8825	6.75397e-05	deoxyhypusine synthase	8950160	8655350	9126850	8588500	7909420	8600820
614	Tb927.1.880	0.00486096	24.2597	6.75397e-05	Midasin, putative	17556500	18310600	18104700	18163800	18663700	18048200
615	Tb927.1.90:pseudogenic_transcript-p1	0.00810176	26.2061	6.75397e-05	retrotransposon hot spot protein (RHS, pseudogene), putative	75416300	70512700	78794100	75059500	82047900	71405900
616	Tb927.1.990	0.123694	23.7096	6.75397e-05	Enkuring domain-containig protein	13332700	14069700	11968400	10771900	12875500	13284900
617	Tb927.10.10000	-0.0518508	24.1191	6.75397e-05	hypothetical protein, conserved	16136000	17281100	16125900	17252000	17048900	18075100
618	Tb927.10.1000	0.438306	19.8528	0.538045	hypothetical protein	1260420	1231090	1264820	972136	888263	961881
619	Tb927.10.10010	0.0113992	24.9955	6.75397e-05	mRNA turnover protein 4 homolog, putative	34834900	37504600	31101100	34147300	33473000	36956200
620	Tb927.10.10020	0.0196912	26.4127	6.75397e-05	Rab5 GDP/GTP exchange factor (Rabex-5), putative	94342400	93712600	87743200	92588000	92696100	92678000
621	Tb927.10.10030	0.00573862	25.6109	6.75397e-05	hypothetical protein, conserved	57509000	42335800	59412500	52908600	45014700	63941300
622	Tb927.10.10050	-0.12323	24.2547	6.75397e-05	hypothetical protein, conserved	14795200	15010500	10427900	14815600	15018200	14263500
623	Tb927.10.10070	-0.0920234	26.7483	6.75397e-05	hypothetical protein, conserved	101182000	93290900	93601300	109873000	100963000	102988000
624	Tb927.10.10080	0.0833954	22.4373	6.75397e-05	hypothetical protein, conserved	5954630	6374020	6712320	6291130	6414670	5616460
625	Tb927.10.10090	0.0250312	24.7262	6.75397e-05	Component of motile flagella 14	23802600	23871000	24616700	24139400	24063900	24298000
626	Tb927.10.10100	0.0540894	18.5296	6.75397e-05	hypothetical protein, conserved	264515	307538	320632	309957	315189	249671
627	Tb927.10.10110	-0.642373	15.8281	6.75397e-05	PIG-P, putative	18409.5	14066.6	40614.1	36870.1	36593.9	30645.4
628	Tb927.10.10120	-0.00837127	24.0809	6.75397e-05	hypothetical protein, conserved	22115600	18098200	19507300	20336800	20706900	20038200
629	Tb927.10.10130	-0.0422014	22.4384	6.75397e-05	RNA editing mediator complex protein 1	9828680	10330200	9433090	10044000	10450300	10555300
630	Tb927.10.10140	0.171252	28.8092	6.75397e-05	paraflagellar rod component, putative	524218000	506300000	508193000	449070000	466677000	484711000
631	Tb927.10.10150	0.158189	18.9465	6.75397e-05	hypothetical protein, conserved	390687	458855	516483	467181	419355	356504
632	Tb927.10.10160	-0.335911	24.1599	0.424683	Kinetoplast polyadenylation factor 4	30005700	25252000	30096500	35997700	38269500	35364100
633	Tb927.10.10170	0.14228	21.6011	6.75397e-05	pre-mRNA splicing factor 46, putative	2993110	3083640	2858970	2512230	2721170	3031110
634	Tb927.10.10180	-0.120933	22.6522	6.75397e-05	Miro-like protein, putative	5362860	4930330	6479250	6138230	6434070	5895070
635	Tb927.10.10190	0.165595	23.993	6.75397e-05	Leucine-rich repeat domain containing protein	21483100	20115200	18027100	17408500	18237300	18482100
636	Tb927.10.10200	-0.0670226	20.169	6.75397e-05	hypothetical protein, conserved	1101410	1110600	1041560	1188970	1177980	1099070
637	Tb927.10.10280	0.00664294	28.8047	6.75397e-05	Microtubule-associated repetitive protein 2	463391000	455164000	339106000	292011000	513737000	505460000
638	Tb927.10.10300	0.0386793	18.9704	6.75397e-05	hypothetical protein, conserved	591216	538696	420077	564024	523377	438481
639	Tb927.10.1030	0.0726852	23.1132	6.75397e-05	serine peptidase, Clan SC, Family S10	10533700	12921400	9527420	9282480	11806600	10791100
640	Tb927.10.10320	0.0691697	25.1848	6.75397e-05	dynein light chain Tctex-type, putative	41354500	40725100	41517800	40100200	39573200	40647700
641	Tb927.10.10330	0.101764	24.4597	6.75397e-05	Anaphase-promoting complex subunit CDC27	24677100	22943000	23177100	22954400	22282300	22072900
642	Tb927.10.10340	-0.0216668	24.3477	6.75397e-05	structural maintenance of chromosome 2, putative	19538900	18773600	19937900	20514400	20287200	19522700
643	Tb927.10.10350	-0.0046238	24.3475	6.75397e-05	STE/STE11 serine/threonine-protein kinase, putative	17945700	18145700	18413000	17872400	18519800	19422800
644	Tb927.10.10360	0.0950624	29.7455	6.75397e-05	Microtubule-associated repetitive protein	982663000	963750000	757342000	609321000	1011940000	1029070000
645	Tb927.10.10370	0.0457352	23.8967	6.75397e-05	hypothetical protein, conserved	14227600	13051500	13554800	12689800	12746700	15010800
646	Tb927.10.10380	-0.139547	23.8664	6.75397e-05	ATP-dependent DEAD/H RNA helicase, putative	12467400	11435600	13285600	12910100	14329200	14507700
647	Tb927.10.10390	0.0598443	28.0828	6.75397e-05	trypanothione reductase	274530000	281481000	275799000	253772000	288432000	275795000
648	Tb927.10.10400	0.0813149	21.4117	6.75397e-05	Mitochondrial ribosomal protein S11	3010300	3487150	3185520	3049970	2921810	3345000
649	Tb927.10.1040	-0.0951911	26.9518	6.75397e-05	serine peptidase, Clan SC, Family S10	147049000	147245000	144671000	143339000	174845000	162992000
650	Tb927.10.10410	-0.0339423	22.4049	6.75397e-05	DNA replication licensing factor MCM8, putative	4509980	5327310	5094270	5358760	4952840	5230160
651	Tb927.10.10420	-0.035568	23.6645	6.75397e-05	monothiol glutaredoxin, putative	13299700	11328100	13868100	14177100	13591700	12378000
652	Tb927.10.10430	0.0658592	19.3023	6.75397e-05	hypothetical protein, conserved	588580	570574	585362	557993	544328	592034
653	Tb927.10.10440	-0.122777	20.5369	6.75397e-05	mitochondrial carrier protein	1506860	1495270	1514060	1675600	1888290	1464430
654	Tb927.10.10445;Tb927.10.10460;Tb927.10.10470;Tb927.10.10480;Tb927.10.10490;Tb927.10.10500;Tb927.10.10510;Tb927.10.10520;Tb927.10.10530;Tb927.10.10540;Tb927.10.10550;Tb927.10.10560;Tb927.10.10570;Tb927.10.10580;Tb927.10.10590	0.0868158	33.3032	6.75397e-05	Core histone H2A/H2B/H3/H4, putative;histone H2B, putative;histone H2B, putative;histone H2B, putative;histone H2B, putative;histone H2B, putative;histone H2B, putative;histone H2B, putative;histone H2B, putative;histone H2B, putative;histone H2B, putative;histone H2B, putative;histone H2B, putative;histone H2B, putative;histone H2B, putative	10688800000	10906500000	10738000000	9609760000	10636700000	11113100000
655	Tb927.10.10600	0.122412	22.7025	6.75397e-05	ARP2/3 complex 16kDa subunit, putative	7709240	7718840	6789440	7676340	7806800	5534550
656	Tb927.10.1060	0.0801776	27.9671	6.75397e-05	T-complex protein 1, delta subunit, putative	282922000	282143000	274770000	263304000	274973000	275062000
657	Tb927.10.10610	-0.0390919	28.0028	6.75397e-05	protein tyrosine phosphatase, putative	217732000	205706000	212735000	212770000	235180000	221260000
658	Tb927.10.10620	-0.0852144	23.2526	6.75397e-05	hypothetical protein, conserved	9880870	8532840	11780900	10851700	11091600	10434200
659	Tb927.10.10630	-0.000904829	23.428	6.75397e-05	hypothetical protein, conserved	13132900	12314100	11724800	12795600	12635000	12460400
660	Tb927.10.10650	-0.0903163	21.8306	6.75397e-05	cytosolic Fe-S cluster assembly factor NAR1, putative	4077650	4238730	4359090	4511200	4146770	5131710
661	Tb927.10.10680	-0.0384643	14.0542	6.75397e-05	hypothetical protein, conserved	96487.9	129796	100218	109906	127947	100832
662	Tb927.10.10690	0.0133	21.75	6.75397e-05	CEP19-like protein, putative	2962540	3290190	3227660	3139450	3090320	3328820
663	Tb927.10.10700	0.0278258	23.8753	6.75397e-05	splicing factor Prp31	15851000	13810600	15903400	14889100	15210000	15396200
664	Tb927.10.1070	0.00909354	25.3684	6.75397e-05	cdc2-related kinase 1	38151500	37673900	36119600	37249700	36942600	39414900
665	Tb927.10.10710	-0.100139	15.8344	6.75397e-05	hypothetical protein, conserved	54837.9	39662.4	49179.5	57333.6	41740	57164.3
666	Tb927.10.10720	-0.0244106	25.4673	6.75397e-05	Tetraspanin family, putative	39496900	40451600	40672600	40939700	42196300	42144200
667	Tb927.10.10730	0.0861683	21.6154	6.75397e-05	RNA Interference Factor 5	3393770	3185940	3110420	3094620	3169960	3025250
668	Tb927.10.10740	-0.0540015	21.934	6.75397e-05	hypothetical protein, conserved	3633200	2983140	3291320	3278110	3761400	3415780
669	Tb927.10.10750	0.11234	19.544	6.75397e-05	metallo-peptidase, Clan MC, Family M14, putative	705668	685227	999700	739548	765424	709887
670	Tb927.10.10780	0.0252786	27.4404	6.75397e-05	hypothetical protein, conserved	194996000	150759000	194900000	170619000	178447000	191138000
671	Tb927.10.10800	0.035581	23.9955	6.75397e-05	palmitoyl acyltransferase 2, putative	16051200	14617300	16393900	15281200	16495300	15041400
672	Tb927.10.1080;Tb927.10.1090	0.0252764	29.0912	6.75397e-05	40S ribosomal protein S23, putative;40S ribosomal protein S23, putative	560345000	580129000	558763000	623250000	555170000	535458000
673	Tb927.10.10810	0.0199058	21.6041	6.75397e-05	adenosine deaminase-like protein	3527840	3137020	2951900	2828330	3049400	3835830
674	Tb927.10.10820	-0.99317	16.3741	0.0741355	hypothetical protein, conserved	25158.3	58840	38236.2	68241.9	80538	84200.8
675	Tb927.10.10830	-0.114983	24.7916	6.75397e-05	RGG-containing protein 2	44928800	44039200	49110200	50966700	51240400	50330700
676	Tb927.10.10840	0.0584061	25.7891	6.75397e-05	Enriched in surface-labeled proteome protein 15	49818200	50092600	48902300	47694100	50462600	47870600
677	Tb927.10.10850	0.0596513	27.0074	6.75397e-05	Protein argonaute-1	139415000	136482000	135763000	131796000	135085000	137123000
678	Tb927.10.10870	0.00315624	21.8142	6.75397e-05	CMGC family protein kinase, putative	3410750	3526000	3872310	3593310	3691450	3682220
679	Tb927.10.10880	0.0634535	25.5478	6.75397e-05	ATP-binding cassette sub-family F member 1, putative	51893600	52861400	50711300	51718900	51960800	48365800
680	Tb927.10.10930	0.0582131	19.1708	6.75397e-05	heat shock protein, putative	592031	521838	591143	525671	568764	567655
681	Tb927.10.10990	0.224733	19.9128	6.75397e-05	predicted WD40 repeat protein	1327370	891490	1155910	982315	859295	1067770
682	Tb927.10.11000	0.11864	20.6645	6.75397e-05	hypothetical protein, conserved	1850370	1744580	1646770	1603780	1576060	1731010
683	Tb927.10.1100	-0.0626814	29.3554	6.75397e-05	60S ribosomal protein L9, putative	654373000	641486000	689012000	724780000	737033000	663356000
684	Tb927.10.11010	0.473614	17.7456	6.75397e-05	hypothetical protein, conserved	183869	204575	0	137008	106999	197064
685	Tb927.10.11020	0.0215629	25.9476	6.75397e-05	DNA mismatch repair protein MSH2, putative	64840800	66467600	67212300	70310700	65523200	64136300
686	Tb927.10.11030	0.116326	24.537	6.75397e-05	Archaic translocase of outer membrane 11 kDa subunit	16625800	16908700	19553400	16396900	17051700	16394100
687	Tb927.10.11040	0.263438	13.0042	6.75397e-05	hypothetical protein, conserved	0	0	0	0	0	0
688	Tb927.10.11050	-0.118256	21.3306	6.75397e-05	LSU ribosomal protein, mitochondrial, putative	4477080	4307890	4363860	5065450	4510760	4974060
689	Tb927.10.11060	-0.0190313	22.6983	6.75397e-05	hypothetical protein, conserved	6435860	3316630	3241670	5892730	3870750	3330880
690	Tb927.10.11070	-0.015443	21.8154	6.75397e-05	hypothetical protein, conserved	3136620	2611670	3010580	2928480	2990570	3067100
691	Tb927.10.11080	-0.0291752	24.8084	6.75397e-05	paraflagellar rod protein	26657300	22751000	24431600	22768100	26211700	28044500
692	Tb927.10.11090	0.0832071	18.0799	6.75397e-05	hypothetical protein, conserved	307338	338276	284762	230199	315681	358883
693	Tb927.10.11100	-0.0863483	19.6444	6.75397e-05	deoxyribodipyrimidine photo-lyase, putative	573586	781652	810846	849496	661523	812192
694	Tb927.10.11110	-0.0169755	21.2009	6.75397e-05	hypothetical protein, conserved	1760290	1985960	2300670	1988870	2388000	1848320
695	Tb927.10.11120	-0.062403	18.4722	6.75397e-05	hypothetical protein, conserved	360051	360322	411154	381518	356975	466827
696	Tb927.10.11130	-0.0189221	21.857	6.75397e-05	SET domain containing protein, putative	3997020	4180200	3934920	4190920	4302750	4005450
697	Tb927.10.11140	-0.0809848	24.622	6.75397e-05	hypothetical protein, conserved	21031400	19894700	21947900	21218800	23603300	23049700
698	Tb927.10.11150	0.0293367	23.6961	6.75397e-05	hypothetical protein, conserved	13244600	13056900	13624500	12822700	14132900	12976600
699	Tb927.10.11160	0.0890478	21.403	6.75397e-05	NFU2 iron-sulfur cluster scaffold homolog, mitochondrial	2327840	2836650	2666290	2669550	2058580	2807530
700	Tb927.10.11170	0.0307753	24.6166	6.75397e-05	hypothetical protein, conserved	25866900	26610000	25655600	25438900	27695000	25004500
701	Tb927.10.11180	0.0472068	23.293	6.75397e-05	Ubiquitin-like modifier-activating enzyme ATG7, putative	10494400	9784950	10562000	10265500	10112500	10036900
702	Tb927.10.11190	-0.357346	23.2549	0.039571	tRNA-splicing ligase RtcB, putative	11271400	10456700	14589300	14722700	15706600	16556600
703	Tb927.10.11200	-0.190388	20.1643	6.75397e-05	hypothetical protein, conserved	1010970	617537	1299950	1170340	1046470	1032930
704	Tb927.10.1120	-0.0608219	21.4364	6.75397e-05	hypothetical protein, conserved	2855580	2819270	2492050	2598800	3477930	2657350
705	Tb927.10.11210	0.0310479	23.9199	6.75397e-05	hypothetical protein, conserved	15774000	15268900	15852300	16333900	14923100	15583900
706	Tb927.10.11220	0.128572	22.7093	6.75397e-05	procyclic form surface phosphoprotein	6386130	6912780	6250430	5869490	5800500	6566060
707	Tb927.10.11230	-0.0655426	19.2517	6.75397e-05	Ras-induced vulval development antagonist, putative	410011	414848	402415	347716	490206	482202
708	Tb927.10.11250	-0.0457562	24.4033	6.75397e-05	Coiled-coil domain-containing protein 40 homolog	20528300	19546800	19863200	20314200	22297300	20556900
709	Tb927.10.11260	-0.320984	17.0318	0.410417	SSU ribosomal protein, mitochondrial, putative	146714	139148	173191	215079	183953	181599
710	Tb927.10.11270	0.00521336	21.7542	6.75397e-05	RNA-binding protein, putative	3152620	3267560	3425630	3466240	3310430	3210450
711	Tb927.10.11300	0.17546	30.3524	6.75397e-05	paraflagellar rod component, putative	1495110000	1597560000	1543320000	1325680000	1449030000	1438510000
712	Tb927.10.11310	0.146797	26.0894	6.75397e-05	intraflagellar transport protein 57/55	73880300	75144400	72493400	67817900	67823000	68848800
713	Tb927.10.11330	0.0588023	22.0031	6.75397e-05	EF-hand domain pair, putative	4396650	4322920	4648240	4209970	4495760	4364870
714	Tb927.10.11340	-0.0793595	23.9771	6.75397e-05	hypothetical protein, conserved	16004100	15944500	15621400	17192600	18143400	15994600
715	Tb927.10.11350	-0.157008	24.0153	6.75397e-05	LSU ribosomal protein, mitochondrial, putative	41687900	36096600	37707900	43938900	42081300	45265700
716	Tb927.10.11360	-0.0177337	22.7836	6.75397e-05	protein phosphatase 2A regulatory subunit, putative	7187980	6656770	6737520	7193730	7028440	6999800
717	Tb927.10.11370	-0.440404	17.7654	6.75397e-05	hypothetical protein, conserved	517731	404633	494274	577315	623770	751996
718	Tb927.10.11380	-0.0933807	22.8928	6.75397e-05	hypothetical protein, conserved	7673600	6729910	7967620	7445070	8854290	8021170
719	Tb927.10.11390	0.0667529	30.7281	6.75397e-05	60S ribosomal protein L6, putative	1828140000	1745690000	1820670000	1709940000	1780510000	1793640000
720	Tb927.10.11400	0.0311678	23.7014	6.75397e-05	WD domain, G-beta repeat, putative	14363300	12521200	13652200	13683000	13734400	12988900
721	Tb927.10.11410	-0.0523313	19.6143	6.75397e-05	hypothetical protein, conserved	522098	574630	519746	650237	514477	544757
722	Tb927.10.11420	-0.0276502	24.2699	6.75397e-05	hypothetical protein, conserved	21065200	19845900	23434800	22660400	22998500	21151800
723	Tb927.10.11430	0.0719464	21.9825	6.75397e-05	hypothetical protein, conserved	4025650	4143250	3870160	3823880	3811410	4028870
724	Tb927.10.11440	-0.223445	19.9919	6.75397e-05	G1 cyclin CycE4, putative	0	753008	1089570	898988	760585	1827380
725	Tb927.10.11450	0.178424	23.7616	6.75397e-05	TFIIF-stimulated CTD phosphatase, putative	12352500	12023100	11935000	10601600	11805200	10368900
726	Tb927.10.11480	0.324327	13.5953	6.75397e-05	hypothetical protein, conserved	20880.5	17208.8	19120.9	15641.9	18091.6	12826.4
727	Tb927.10.11500	-0.0389798	20.5399	6.75397e-05	conserved protein	1126580	1287170	1347360	1338890	1206050	1379710
728	Tb927.10.11510	0.0539158	24.6581	6.75397e-05	hypothetical protein, conserved	27856900	27760400	24757500	25553000	26340300	27047000
729	Tb927.10.11520	0.222281	22.3965	6.75397e-05	mitochondrial import inner membrane translocase subunit tim13	5289720	5705080	3922910	3989650	4463630	4430420
730	Tb927.10.11530	0.0331968	23.3818	6.75397e-05	hypothetical protein, conserved	11560600	8528810	14099100	11248000	11236600	10877400
731	Tb927.10.11540;Tb927.9.6070	0.0783408	29.7792	6.75397e-05	40S ribosomal protein S3, putative;40S ribosomal protein S3, putative	927782000	963811000	898801000	911524000	916154000	880976000
732	Tb927.10.11550	0.150612	19.3481	6.75397e-05	hypothetical protein, conserved	606550	617420	630053	550856	585676	561217
733	Tb927.10.11560	-0.222777	14.6527	6.75397e-05	hypothetical protein, conserved	29846.9	0	0	0	0	35181.8
734	Tb927.10.11570	0.110968	26.7706	0.0421465	hypothetical protein, conserved	99407300	103283000	100336000	89347300	100518000	97350300
735	Tb927.10.11580	0.0416482	26.2166	6.75397e-05	predicted WD40 repeat protein	71083200	66735900	69469900	66503400	69904200	69372400
736	Tb927.10.11590	-0.00294282	26.4322	6.75397e-05	nicotinate phosphoribosyltransferase, putative	95951100	91555600	98297400	99578600	97093100	95984400
737	Tb927.10.11600	-0.0176761	23.4543	6.75397e-05	hypothetical protein, conserved	9769320	8704470	8999640	9629410	9801810	8909570
738	Tb927.10.11610	0.101801	23.6173	6.75397e-05	SKP1-like protein	13001000	11917700	11337800	10881100	11952000	11595000
739	Tb927.10.11620	0.0683461	21.6969	6.75397e-05	calcium-transporting ATPase, putative	3533580	2875440	3285850	3186420	3176250	3020060
740	Tb927.10.11630	0.0196242	20.6151	6.75397e-05	PSP1 C-terminal conserved region, putative	781343	1560020	999113	1075210	1024630	1116120
741	Tb927.10.11660	0.0752679	23.0969	6.75397e-05	hypothetical protein, conserved	8603460	8705460	8945480	8335480	8402480	8665440
742	Tb927.10.11670	-0.0912738	20.7347	6.75397e-05	hypothetical protein, conserved	1545470	1278280	1598260	1507760	1753010	1519380
743	Tb927.10.11680	-0.0547685	25.5803	6.75397e-05	Voltage-gated Chloride channel Like 2	43560100	41487200	41825600	45830300	44906500	43828500
744	Tb927.10.11690	0.0608832	24.848	6.75397e-05	YEATS family, putative	26721200	25366700	24187000	24387000	24546800	25660200
745	Tb927.10.11700	0.0286828	26.7143	6.75397e-05	guanylate kinase, putative	119781000	110052000	121171000	115939000	116569000	119029000
746	Tb927.10.1170	0.0354859	31.2626	6.75397e-05	intraflagellar transport protein 172	2765630000	2620010000	2743300000	2699170000	2742110000	2697300000
747	Tb927.10.11720	0.00041385	26.8806	6.75397e-05	CW-type Zinc Finger, putative	114742000	100470000	94990500	96186200	106013000	114668000
748	Tb927.10.11730	-0.0748768	24.4733	6.75397e-05	zinc finger protein family member, putative	21361800	20309000	21720100	22114000	22421200	23588000
749	Tb927.10.11750	0.136892	21.547	6.75397e-05	hypothetical protein, conserved	2616120	2694240	2601880	2481360	2115790	2771880
750	Tb927.10.11760	0.0836933	25.4308	6.75397e-05	pumilio/PUF RNA binding protein 6	47912500	48228200	47437100	45936400	46810200	45656200
751	Tb927.10.11770	-0.154713	20.3889	6.75397e-05	succinate dehydrogenase cytochrome B subunit	1761050	1564420	1714480	2347220	1949840	1497750
752	Tb927.10.11780	0.0225793	23.5407	6.75397e-05	hypothetical protein, conserved	12325400	11579300	10935900	11330200	12065500	11550900
753	Tb927.10.11800	0.106107	27.1014	6.75397e-05	Axonemal inner arm dynein light chain, putative	125814000	130541000	118761000	124259000	111386000	120884000
754	Tb927.10.1180	-0.0985508	23.4507	6.75397e-05	hypothetical protein, conserved	13285200	11939800	12620600	13256600	14004600	14032400
755	Tb927.10.11810	0.00276079	24.5583	6.75397e-05	hypothetical protein, conserved	19251000	20479800	18635000	19882500	20976200	18606800
756	Tb927.10.11820	-0.307994	18.8965	6.75397e-05	kinetoplast ribosomal PPR-repeat containing protein 17	350252	441186	493067	396400	661490	577448
757	Tb927.10.11830	0.079714	21.9566	6.75397e-05	hypothetical protein, conserved	4100020	4763940	4585120	4785150	4452550	3763470
758	Tb927.10.11840	0.0478339	22.8326	6.75397e-05	WD domain, G-beta repeat, putative	8549680	6479570	6365030	6711970	7464580	6744170
759	Tb927.10.11850	0.0350409	27.6154	6.75397e-05	WD domain, G-beta repeat, putative	192202000	191215000	187476000	189295000	197389000	183626000
760	Tb927.10.11860	0.0956975	21.2426	6.75397e-05	Cornifin (SPRR) family, putative	2481180	2738300	2513430	2688140	2147310	2556910
761	Tb927.10.11870	0.0866627	23.7998	6.75397e-05	Guide RNA binding complex protein 5	15570200	14142000	15636500	14135700	13883700	15549200
762	Tb927.10.11880	0.255557	21.3838	0.410927	hypothetical protein, conserved	2385270	2327610	2057560	1707850	2047400	2025950
763	Tb927.10.11890	-0.345091	20.4758	6.75397e-05	hypothetical protein, conserved	1828150	1778790	1905260	2320970	2355310	2443950
764	Tb927.10.11900	0.04503	22.4251	6.75397e-05	MICOS complex subunit MIC20	4940780	4914120	4235500	4460240	4717710	4704260
765	Tb927.10.1190	0.0481145	16.7336	6.75397e-05	hypothetical protein, conserved	70254	107577	72491.5	80956.8	75442.6	84571.4
766	Tb927.10.11910	-0.28321	18.1653	6.75397e-05	major facilitator superfamily, putative	187753	255625	174624	227986	252527	274029
767	Tb927.10.11920	0.356117	21.3357	6.75397e-05	hypothetical protein, conserved	2778490	1475950	2508260	1092140	1764910	2684570
768	Tb927.10.11930	0.0310341	26.4863	6.75397e-05	beta-D-hydroxybutyrate dehydrogenase	98158000	95242100	98977700	99368300	98188100	94989500
769	Tb927.10.11940	0.0106128	22.5323	6.75397e-05	ABC1 protein, putative	5918260	5512110	6148500	5491200	6332910	5967390
770	Tb927.10.11950	0.0399332	20.6422	6.75397e-05	hypothetical protein, conserved	1508560	1431380	1423390	1033170	1705770	1690230
771	Tb927.10.11960	-0.00482784	24.8976	6.75397e-05	Serine/threonine-protein phosphatase 1 regulatory subunit, putative	26404100	28599700	28702400	26292200	29485900	30039300
772	Tb927.10.11970	-0.246586	23.1864	6.75397e-05	glutamine aminotransferase (GlnAT)	6410590	6505550	7321970	7340600	7456060	9851000
773	Tb927.10.11980	-0.245017	14.0602	6.75397e-05	QA-SNARE protein putative	22098.9	0	12554.9	20398.6	20527.7	18717
774	Tb927.10.11990	-0.134656	23.0937	6.75397e-05	60S ribosome subunit biogenesis protein NIP7, putative	7550310	7941220	7773720	8440320	9102940	8495500
775	Tb927.10.12000	0.088483	22.4761	6.75397e-05	iron-sulfur cluster assembly protein, putative	6149240	6467650	5425270	5133200	5514550	6710560
776	Tb927.10.12010	-0.131347	24.9599	6.75397e-05	hypothetical protein, conserved	28536600	23879800	30655400	28018800	36525300	28517600
777	Tb927.10.12020	-0.141943	19.4311	6.75397e-05	recA bacterial DNA recombination protein, putative	647788	477717	693348	672746	678414	661943
778	Tb927.10.12030	-0.229362	24.6361	6.75397e-05	hypothetical protein, conserved	23666700	17644900	27662000	25194200	28734600	27295800
779	Tb927.10.12050	-0.00418326	23.7539	6.75397e-05	LSU ribosomal protein, mitochondrial, putative	15768700	17242500	16318900	16264700	17265500	16920900
780	Tb927.10.12060	-0.141535	21.7854	6.75397e-05	hypothetical protein, conserved	2505490	2674590	2163270	3486780	2207340	2663180
781	Tb927.10.12090	-0.164269	24.3029	6.75397e-05	RNA-binding protein, putative	18083400	15164200	20321300	19518200	20447500	20848400
782	Tb927.10.12100	0.07214	24.0701	6.75397e-05	RNA-binding protein 7B	17343600	17962300	16664700	15718600	18057400	16721600
783	Tb927.10.1210	0.000392507	24.8711	6.75397e-05	katanin, putative	32109200	31130400	30929200	30788200	31663300	33716400
784	Tb927.10.12120	0.0738874	24.5449	6.75397e-05	hypothetical protein, conserved	28449000	25797800	27740700	26391600	27643100	25455400
785	Tb927.10.12130	0.0522827	22.9384	6.75397e-05	Ubiquitin family, putative	8285220	7956030	8210580	8377860	8077100	7596720
786	Tb927.10.12140	-0.363226	15.5281	6.75397e-05	hypothetical protein, conserved	60925.4	31253.3	36775.8	50032.9	57507.6	0
787	Tb927.10.12150	0.289444	13.4417	6.75397e-05	hypothetical protein, conserved	30979.4	21443.6	28565.2	18359.1	18519.5	31730.6
788	Tb927.10.12160	11.9288	19.8166	7.39271	hypothetical protein, conserved	4587340	0	5644030	0	0	0
789	Tb927.10.12170	-0.0118725	21.9775	6.75397e-05	RAB-interacting protein, putative	2696710	2788830	2848460	2968360	2793440	2792770
790	Tb927.10.12180	-0.0680926	24.7201	6.75397e-05	hypothetical protein, conserved	33494800	30595400	31569600	32495100	35033500	34832900
791	Tb927.10.12190	-0.0279425	25.3298	6.75397e-05	RAB-interacting protein, putative	42424100	41712700	39576100	44317200	45651700	39072300
792	Tb927.10.12200	0.0625771	21.0525	6.75397e-05	hypothetical protein, conserved	2258180	1956390	2227780	1870850	2235590	2177710
793	Tb927.10.12210	0.0509694	24.3986	6.75397e-05	ribulose-5-phosphate 3-epimerase, putative	26188200	27730600	27688300	25561000	27712100	27158800
794	Tb927.10.12220	0.219891	14.7201	6.75397e-05	hypothetical protein, conserved	49126.9	38576.5	49691.5	38214.7	41050.9	39510.7
795	Tb927.10.12230	-0.063533	22.6396	6.75397e-05	hypothetical protein, conserved	6638570	6497120	6270610	6967440	7143660	6559920
796	Tb927.10.12240	-0.00999037	25.2464	6.75397e-05	3-ketoacyl-CoA reductase, putative	34632000	34140300	36208300	34124900	36940600	36907600
797	Tb927.10.12250	-0.287414	22.8225	6.75397e-05	hypothetical protein, conserved	9529240	8968260	7191200	10746100	12238200	8991360
798	Tb927.10.12260	-0.0130473	26.15	6.75397e-05	cytosolic nonspecific dipeptidase, putative	51091400	50506900	52461200	51259900	50877300	56845300
799	Tb927.10.12270	0.222086	18.0274	6.75397e-05	methyltransferase domain containing protein, putative	213534	337031	282981	204207	269546	244174
800	Tb927.10.12290	0.0747561	25.0302	6.75397e-05	UDP-Gal or UDP-GlcNAc-dependent glycosyltransferase, putative	34529300	34673800	34881700	32883300	34306400	33738800
801	Tb927.10.12300	-0.53373	16.3577	6.75397e-05	Cardiolipin-dependent protein 15kDa	157411	126218	113854	173762	193871	212251
802	Tb927.10.1230	-0.0651538	27.022	6.75397e-05	Enriched in surface-labeled proteome protein 23	117167000	110098000	112059000	117314000	125732000	119937000
803	Tb927.10.12320	0.174452	23.1034	0.0310334	hypothetical protein	8924970	8753540	9514680	7311090	9288600	8072530
804	Tb927.10.12330	0.128674	26.1155	6.75397e-05	zinc finger protein family member, putative	79590200	86015200	77550600	73907700	72857400	80587300
805	Tb927.10.12340	-0.0821517	12.0508	6.75397e-05	hypothetical protein, conserved	13583.1	12862.4	9896.78	11951.3	13492.6	13158.1
806	Tb927.10.12350	0.00372199	19.0603	6.75397e-05	hypothetical protein, conserved	317366	391987	487559	560921	360351	311663
807	Tb927.10.12360	0.141581	25.2592	6.75397e-05	hypothetical protein, conserved	40654100	45351700	45745300	40286300	42818100	38821400
808	Tb927.10.12370	-0.072734	22.5567	6.75397e-05	gamma-glutamylcysteine synthetase	5303840	5236480	4591510	5339110	4740090	6194370
809	Tb927.10.12380	-0.0881389	21.06	6.75397e-05	chaperone protein DnaJ, putative	1313140	2382390	1647930	2246240	1965700	1476750
810	Tb927.10.12390	0.277063	24.1834	0.154427	hypothetical protein, conserved	20256300	22569700	18670100	16862600	16939200	17860300
811	Tb927.10.12400	-0.0744872	21.5187	6.75397e-05	membrane transporter protein, putative	3096560	3258770	3039280	3079240	3461790	3544640
812	Tb927.10.1240	0.377671	15.3576	6.75397e-05	hypothetical protein, conserved	31512.2	45799.1	28475.9	22057.1	37311.9	23690.9
813	Tb927.10.12410	0.153015	25.601	6.75397e-05	hypothetical protein, conserved	59605700	56329400	55049200	46564500	56729300	54310400
814	Tb927.10.12420	0.0368203	25.5557	6.75397e-05	predicted S. cerevisiae Got1 homologue	44340100	43958000	41938700	38856900	47665100	43564900
815	Tb927.10.12430	-0.0587949	24.1457	6.75397e-05	Noc2p family, putative	17295900	17414300	18002200	18092600	19941400	18030700
816	Tb927.10.12450	-0.0210402	23.8029	6.75397e-05	SNARE domain-containing protein, putative	13636300	13254500	12199200	13760100	13949300	12728600
817	Tb927.10.12460	0.111762	17.3493	6.75397e-05	Zinc finger, C3HC4 type (RING finger), putative	126519	160973	135482	144523	129657	121838
818	Tb927.10.12470	-0.0132253	23.375	6.75397e-05	hypothetical protein, conserved	11618500	11744800	11043300	11986500	11952200	11462100
819	Tb927.10.12480	0.0589832	20.6481	6.75397e-05	UAA transporter family, putative	1322080	1303790	1236440	1656310	1131130	1058140
820	Tb927.10.12490	-0.0139972	22.763	6.75397e-05	kinesin, putative	6175550	6149480	6170090	6172570	6458960	6400590
821	Tb927.10.12500	0.0113926	26.0559	6.75397e-05	P-type H+-ATPase, putative	54751700	54454000	54841500	51880700	55768300	58845200
822	Tb927.10.1250	0.0233913	24.7577	6.75397e-05	Aminoacyl-tRNA editing domain containing protein, putative	30531400	28788600	32080000	32224200	30077000	29477800
823	Tb927.10.12510	0.0320553	27.7169	6.75397e-05	P-type H+-ATPase, putative	190476000	179505000	183003000	181050000	190291000	181952000
824	Tb927.10.12520	-0.384104	18.2481	0.00838472	hypothetical protein, conserved	263055	351157	360552	421182	442894	414959
825	Tb927.10.12530	0.0347631	19.5527	6.75397e-05	chaperone protein DnaJ, putative	638359	682721	743509	560274	749884	753291
826	Tb927.10.12540	-0.0820201	20.1433	6.75397e-05	NADH-ubiquinone oxidoreductase complex I subunit, putative	1631500	1509580	1526520	1585500	1729770	1710970
827	Tb927.10.12550	-0.391383	17.5047	0.125825	hypothetical protein, conserved	201930	237140	185188	315038	254830	260178
828	Tb927.10.12590	0.0445265	26.223	6.75397e-05	hypothetical protein, conserved	81712400	76416300	83855000	75913300	84178300	79753500
829	Tb927.10.12600	-0.266395	18.8807	6.75397e-05	Small RNA 2'-O-methyltransferase	409922	410600	469471	485402	534612	554745
830	Tb927.10.1260	0.0710483	23.1378	6.75397e-05	aspartyl-tRNA synthetase, putative	8291080	8242350	8083050	8386380	7358290	8176960
831	Tb927.10.12620	0.0748337	23.9739	6.75397e-05	Protein of unknown function (DUF3648), putative	16495700	19497400	16771200	16239700	17533100	17223700
832	Tb927.10.12630	-0.0759691	23.9564	6.75397e-05	hypothetical protein, conserved	14163800	13019300	15118100	14720600	15510500	15166300
833	Tb927.10.12640	-0.058249	26.8828	6.75397e-05	chaperone protein DnaJ, putative	118348000	114531000	94797900	119147000	120966000	107548000
834	Tb927.10.12660	0.107159	24.5269	6.75397e-05	pumilio/PUF RNA binding protein 2	26141400	25341300	24172600	23545200	23863500	24255700
835	Tb927.10.12670	0.252528	21.3918	6.75397e-05	hypothetical protein, conserved	2548000	3074790	2201570	2532520	2033410	2090630
836	Tb927.10.12680;Tb927.11.9730	0.194658	29.4816	6.75397e-05	60S ribosomal protein L34, putative;60S ribosomal protein L34, putative	800726000	895663000	766868000	711423000	756792000	734198000
837	Tb927.10.12690	0.0130072	20.849	6.75397e-05	hypothetical protein, conserved	2325680	2571030	2571350	2216590	2744820	2594160
838	Tb927.10.12700	0.0409074	28.2887	6.75397e-05	pyruvate dehydrogenase E1 alpha subunit, putative	325188000	330674000	328796000	304388000	323449000	353978000
839	Tb927.10.1270	2.04637	12.1614	4.13372	mismatch repair protein, putative	3991.8	5601.15	6868.53	0	0	0
840	Tb927.10.12710	0.097262	29.1368	6.75397e-05	heat shock protein 110, putative	577676000	571383000	552582000	523344000	562239000	544605000
841	Tb927.10.12720	-0.00642996	25.5362	6.75397e-05	Bait On Hook 1	42741100	41614200	41181900	42708800	42099800	43971800
842	Tb927.10.12740	0.233894	20.9693	6.75397e-05	Zinc finger CCCH domain-containing protein 35	1520920	1721180	1309210	1250550	1437210	1235240
843	Tb927.10.12780	0.331034	14.2177	6.75397e-05	Zinc finger CCCH domain-containing protein 37	13448.8	17114.5	10495.6	9930.17	7627.38	16599.5
844	Tb927.10.12800	0.140303	20.207	6.75397e-05	Zinc finger CCCH domain-containing protein 38	2503180	2236040	2421030	2347900	2365250	1921960
845	Tb927.10.1280	-0.0793787	24.1581	6.75397e-05	Domain of unknown function (DUF4499), putative	14133600	14498900	14158700	15677800	15982700	14487300
846	Tb927.10.12810	-0.0230489	26.2765	6.75397e-05	cholinephosphate cytidylyltransferase A, putative	72111700	68599900	65954600	70834200	71698900	71908500
847	Tb927.10.12820	0.0214174	27.4218	6.75397e-05	hypothetical protein, conserved	192318000	185505000	186352000	182366000	196527000	190016000
848	Tb927.10.12830.1	-0.214002	22.1085	6.75397e-05	acetyltransferase, putative	4490080	3758230	4521340	4793280	5390120	4864770
849	Tb927.10.12840	-0.00300472	28.0479	6.75397e-05	mitochondrial carrier protein	250536000	255620000	245678000	243470000	262825000	265256000
850	Tb927.10.12850	0.123732	24.2684	0.0199064	ttaggg binding factor	16909800	16050800	16316000	15301600	15431800	15396500
851	Tb927.10.12860	0.0358045	25.7791	6.75397e-05	pre-RNA processing PIH1/Nop17, putative	65821800	61199000	62863200	61159800	64134000	63929600
852	Tb927.10.12870	-0.00713744	24.5307	6.75397e-05	Basal body protein	19539300	20584000	20222100	20453900	21642600	19810600
853	Tb927.10.12880	0.0859441	21.0729	6.75397e-05	SET domain containing protein, putative	2657210	1954140	3044000	2330900	2167170	2758540
854	Tb927.10.12890	0.0498263	27.654	6.75397e-05	bifunctional aminoacyl-tRNA synthetase, putative	238462000	245405000	241707000	233169000	245701000	238636000
855	Tb927.10.1290	-0.492428	24.4419	6.75397e-05	hypothetical protein, conserved	9682360	18617100	21591700	20997700	0	23785900
856	Tb927.10.12910.1;Tb927.10.12910.2	-0.0561927	17.7704	6.75397e-05	hypothetical protein, conserved;hypothetical protein, conserved	164889	257782	224039	194600	219935	261417
857	Tb927.10.12920	0.0299204	24.1738	6.75397e-05	Flagellum attachment zone protein 18	17326700	16297000	17311800	16274800	17455900	17167600
858	Tb927.10.12930	0.0582925	22.5426	6.75397e-05	hypothetical protein, conserved	4763110	4821360	4803850	4913170	4117690	5104870
859	Tb927.10.12940	-0.0433685	26.8194	6.75397e-05	predicted zinc finger protein	117861000	105219000	126387000	112116000	130246000	125554000
860	Tb927.10.12950	-0.043602	24.4177	6.75397e-05	Basal body protein	15700200	18932000	16854600	18372500	17659100	17949000
861	Tb927.10.12960	0.00506555	27.4007	6.75397e-05	Ras-related protein Rab5A	186941000	180636000	191884000	179757000	205165000	186187000
862	Tb927.10.12970	0.0962182	24.1342	6.75397e-05	AN1-like zinc finger, putative	19207500	17967600	20675000	17926600	19305900	17930700
863	Tb927.10.12980	0.00251159	24.9101	6.75397e-05	Multisite-specific tRNA:(cytosine-C(5))-methyltransferase, putative	27692400	28052200	26774100	28889000	27895900	27304300
864	Tb927.10.12990	-0.132631	23.2738	6.75397e-05	predicted ankyrin repeat family protein	10524300	9098440	11655600	11256600	12016700	11514900
865	Tb927.10.13000	0.10636	21.2241	6.75397e-05	cAMP phosphodiesterase A, putative	2548220	2641220	2242560	1944830	2612790	2512260
866	Tb927.10.13020	0.0290591	24.233	6.75397e-05	Vacuolar protein sorting-associated protein 16 homolog, putative	19142700	19921900	18685500	19396200	19277300	19057400
867	Tb927.10.13030	-0.0137489	24.2374	6.75397e-05	cysteine peptidase, Clan CA, family C2, putative	21955600	20948800	22846200	22995100	23424800	21328100
868	Tb927.10.13040	-0.00203592	21.6889	6.75397e-05	procyclic-enriched flagellar receptor adenylate cyclase 4	2841290	3359780	3106230	3076120	3125830	3268210
869	Tb927.10.13070	0.0495765	21.9307	6.75397e-05	hypothetical protein, conserved	4141650	4131320	4384610	4275840	4131000	4047340
870	Tb927.10.13090	-0.0527995	21.9573	6.75397e-05	PhoD-like phosphatase, putative	2591440	2565720	2656490	2841680	2632700	2777800
871	Tb927.10.13100	0.122404	23.3923	6.75397e-05	Cytokinesis initiation factor 3	15295400	12717700	13103200	13891800	13061300	11555000
872	Tb927.10.1310	0.0223522	27.3886	6.75397e-05	Domain of unknown function (DUF4042), putative	172481000	187398000	180242000	180444000	180396000	182945000
873	Tb927.10.13110	-0.0703845	26.463	6.75397e-05	Outer arm dynein light chain 7	108779000	78150000	101708000	102831000	105246000	98746700
874	Tb927.10.13120	0.0267132	22.9036	6.75397e-05	mitochondrial carrier protein	5369220	5605890	6164610	5545670	6062760	5521280
875	Tb927.10.13130	0.0712328	23.3295	6.75397e-05	UTP-glucose-1-phosphate uridylyltransferase	11165600	10787400	10548400	10377300	10141200	11036700
876	Tb927.10.13140	-0.136535	20.5435	6.75397e-05	hypothetical protein, conserved	1357840	1354040	1299070	1216790	1586340	1729070
877	Tb927.10.13150	0.00899121	21.2092	6.75397e-05	hypothetical protein, conserved	2083720	2220230	1941840	2047640	2298400	1974560
878	Tb927.10.13160	-0.0922229	22.4923	6.75397e-05	gpi mannosyltransferase 2	5151870	4535730	4762210	5295340	5381840	4997460
879	Tb927.10.13180	-0.0296471	24.9563	6.75397e-05	Nrap protein, putative	31622700	30402700	31988000	32508300	33768900	31699600
880	Tb927.10.13190	0.191815	21.9684	0.0815772	actin-related protein 2/3 complex subunit 1, putative	4010920	4263970	4288150	3475210	3964090	3776420
881	Tb927.10.13200	-0.294944	18.9798	6.75397e-05	kinetoplast ribosomal PPR-repeat containing protein 4	657913	511518	685451	796849	707903	791159
882	Tb927.10.1320	0.0367895	23.8551	6.75397e-05	hypothetical protein, conserved	15371600	15637200	14910200	14958700	15307900	15389300
883	Tb927.10.13210	-0.0118508	23.4227	6.75397e-05	dolichyl-P-Man:GDP-ManGlcNAc2-PP-dolichyl beta-1,4-mannosyltransferase, putative	9991920	9505470	10418200	9779650	10407600	10557800
884	Tb927.10.13220	0.136334	23.2601	6.75397e-05	cyclophilin type peptidyl-prolyl cis-trans isomerase, putative	11350400	10305700	10082100	9948120	9782030	9676850
885	Tb927.10.13230	0.00466287	22.5637	6.75397e-05	hypothetical protein, conserved	5169190	5018210	5470320	5591900	5535110	4799360
886	Tb927.10.13240	-0.00319487	23.2919	6.75397e-05	hypothetical protein, conserved	8784000	7734580	8418100	8577010	8258950	8605190
887	Tb927.10.13250	0.0717153	28.3344	6.75397e-05	hypothetical protein, conserved	323926000	318189000	321989000	310346000	321389000	307605000
888	Tb927.10.13260	-0.0382906	21.297	6.75397e-05	hypothetical protein, conserved	2389910	2327790	2326540	2424700	2555900	2383850
889	Tb927.10.13280	0.0330963	27.2178	6.75397e-05	hypothetical protein, conserved	164742000	163934000	158760000	161333000	169060000	157085000
890	Tb927.10.13290	0.0210646	25.3017	6.75397e-05	ethanolamine phosphotransferase (EPT)	35328200	33050300	34963700	32830800	36519800	34690900
891	Tb927.10.13300	-0.31621	18.1405	6.75397e-05	Mitochondrial ribosomal protein S8	318068	292157	254459	326501	351706	415493
892	Tb927.10.13310	0.0596473	23.2166	6.75397e-05	DNA-directed RNA polymerase I subunit RPB5z, putative	8965350	9528360	9570080	9646790	8705860	9109880
893	Tb927.10.13320	0.0789579	25.7832	6.75397e-05	DNA-directed RNA polymerase II/III subunit, putative	61111100	53149300	57422900	53370100	55728100	56750700
894	Tb927.10.13330	0.0248006	21.7424	6.75397e-05	paraflagellar rod component, putative	2684020	2878500	2601860	2597720	2849610	2720830
895	Tb927.10.13335	0.124993	20.7672	6.75397e-05	Zinc-finger of C2H2 type, putative	2128930	1907080	2098540	2142700	1989280	1624190
896	Tb927.10.13350	0.120438	23.9506	6.75397e-05	hypothetical protein, conserved	13961500	14414300	13756000	14040200	12133400	13423600
897	Tb927.10.13360	0.0595933	27.0686	6.75397e-05	Elongation factor Tu, mitochondrial	129219000	118221000	126837000	121834000	120052000	125150000
898	Tb927.10.13370	-0.239966	22.4264	6.75397e-05	dynein light chain Tctex-type, putative	6232510	3382450	5830420	5854440	6021470	6062300
899	Tb927.10.13380	0.0107665	20.3088	6.75397e-05	Origin recognition complex subunit 4-like protein	929381	1048670	1139790	1081270	1023820	1031250
900	Tb927.10.1340	-0.106635	23.3907	6.75397e-05	hypothetical protein, conserved	8934740	8243000	10233000	10746500	10412900	8900200
901	Tb927.10.13430	-0.127262	24.563	6.75397e-05	citrate synthase, putative	23330800	22934300	22168100	26135500	23273100	26991300
902	Tb927.10.13440	0.151366	14.7759	6.75397e-05	hypothetical protein, conserved	21776.3	0	56198.2	36871.5	26249.9	32954.9
903	Tb927.10.13450	0.0511521	24.326	6.75397e-05	hypothetical protein, conserved	21245200	19551100	20892700	20281700	20120400	20313800
904	Tb927.10.13470	0.0266459	24.7202	6.75397e-05	PA26 p53-induced protein (sestrin), putative	26624000	27211600	28376100	26601500	28669700	27125100
905	Tb927.10.13480	0.0890826	23.7105	6.75397e-05	CAMK/CAMKL family protein kinase, putative	13277700	13542200	11433500	11863200	12354500	12366000
906	Tb927.10.13490	0.241455	22.3692	6.75397e-05	CAMK/CAMKL family protein kinase, putative	6017700	6243990	7482810	5199650	6240580	5553020
907	Tb927.10.13500;Tb927.11.9710	0.118313	29.4111	6.75397e-05	60S ribosomal protein L10a;60S ribosomal protein L10a, putative	759145000	816550000	744726000	710855000	758821000	720592000
908	Tb927.10.13510	-0.0115381	25.5531	6.75397e-05	zinc metallopeptidase, putative	43252900	44381200	42458900	43937700	44538000	45445200
909	Tb927.10.13513	1.43073	16.2571	0.262456	Dpy-30 motif containing protein, putative	49242.2	109559	0	13747.8	50743.5	30759.8
910	Tb927.10.13517	0.0515272	29.5231	6.75397e-05	40S ribosomal protein S27-like, putative	822893000	799956000	810432000	811670000	806662000	788101000
911	Tb927.10.13520	0.104118	23.7799	6.75397e-05	Zn-finger in Ran binding protein and others/FYVE zinc finger, putative	15899000	14690500	14496300	13705300	15027300	14054600
912	Tb927.10.13540	-0.0448775	23.7393	6.75397e-05	RNA-binding protein, putative	12981400	12159600	12755600	13209800	13815200	12843200
913	Tb927.10.13550	-0.0109832	23.0104	6.75397e-05	hypothetical protein, conserved	7313210	7097950	7290040	7485690	7614180	7188870
914	Tb927.10.13560	0.0345699	22.8757	6.75397e-05	mevalonate-diphosphate decarboxylase	7355200	7156160	6444780	6780480	6926600	7114700
915	Tb927.10.13570;Tb927.10.14080	0.0858951	21.9198	6.75397e-05	RNA-binding protein, putative;RNA-binding protein 27, putative	3424970	3323680	3983780	3119510	3452430	3719060
916	Tb927.10.13580	-0.487408	22.6005	0.190049	major facilitator superfamily protein (MFS), putative	0	4564020	4201310	0	6879850	5820990
917	Tb927.10.13600	-0.0609184	16.6906	6.75397e-05	Cardiolipin-dependent protein 18kDa	102865	91433.6	87198.5	90656.4	105607	101315
918	Tb927.10.13610	0.0678964	23.0624	6.75397e-05	zinc-finger of a C2HC-type/Double zinc ribbon, putative	9592090	9356920	9503490	9137280	9249710	9285760
919	Tb927.10.13620	-0.0211426	21.5133	6.75397e-05	nadh-ubiquinone oxidoreductase 39 kda subunit	1966090	1823320	1990530	2045050	1944540	1974680
920	Tb927.10.13630	0.06812	27.3629	6.75397e-05	glucosidase, putative	153958000	154799000	158064000	150343000	150132000	155039000
921	Tb927.10.13640	-0.00974869	23.0023	6.75397e-05	hypothetical protein, conserved	6539650	6729770	6698140	6620830	6763460	7108140
922	Tb927.10.13650	-0.0529602	23.6067	6.75397e-05	ADP-ribosylation factor-like protein 2-binding protein, putative	13187100	9467870	13541400	14325200	13332600	10471800
923	Tb927.10.13660	-0.00431662	24.3777	6.75397e-05	Domain of unknown function DUF21, putative	20846700	20235900	21909600	21602800	22460100	20420200
924	Tb927.10.13670	0.0212501	25.0047	6.75397e-05	serine/threonine protein phosphatase 5	37359600	35331800	38530900	35088200	38755600	38100400
925	Tb927.10.13680	0.0681587	24.5627	6.75397e-05	lipase domain protein, putative	22316400	22483600	20283300	21134500	21641100	20525300
926	Tb927.10.1370	-0.194905	18.3857	6.75397e-05	hypothetical protein, conserved	351512	396352	288450	446046	396839	356298
927	Tb927.10.13710	0.00858902	27.2208	6.75397e-05	Activator of Hsp90 ATPase, N-terminal/Activator of Hsp90 ATPase homolog 1-like protein, putative	160882000	163478000	164890000	162501000	173963000	161303000
928	Tb927.10.13720	0.0501149	26.9289	6.75397e-05	RNA-binding protein 29, putative	137430000	129733000	129916000	124646000	134367000	133303000
929	Tb927.10.13730	-0.0206593	24.0148	6.75397e-05	60S ribosomal protein L7, putative	14056400	13570700	13777200	13368900	14325500	15196700
930	Tb927.10.13740	-0.0651705	25.5533	6.75397e-05	synaptotagmin, putative	42621400	43625200	44296700	46688200	45921000	46852200
931	Tb927.10.13750	-0.04276	16.2213	6.75397e-05	hypothetical protein, conserved	66567.8	64672	50223.4	62756.5	60090.4	65194.9
932	Tb927.10.13760	-0.121226	19.5673	6.75397e-05	hypothetical protein, conserved	671834	539072	490173	632703	604275	626309
933	Tb927.10.13770	-0.105758	14.5066	6.75397e-05	hypothetical protein, conserved	172952	225199	230832	267993	250443	174348
934	Tb927.10.13790	-0.0884461	27.43	6.75397e-05	hypothetical protein, conserved	191572000	174460000	193041000	191415000	213555000	203088000
935	Tb927.10.13800	0.0689172	24.8609	6.75397e-05	hypothetical protein, conserved	32180300	33382800	32122400	32115000	31841900	31121800
936	Tb927.10.1380	0.390496	18.2554	6.75397e-05	Serine/threonine-protein kinase NEK19, putative	276568	317776	0	251643	216405	225626
937	Tb927.10.13810	-0.0331845	18.7936	6.75397e-05	hypothetical protein, conserved	868535	840729	904811	916178	892364	909303
938	Tb927.10.13820	-0.627399	23.1841	1.2892	Mitochondrial SSU ribosomal protein, putative	9590180	7543330	8938540	13679200	12833400	14351400
939	Tb927.10.13830	0.00953101	24.0018	6.75397e-05	Presequence translocase-associated motor 27	14487000	13897000	14462200	15028400	14500200	13896900
940	Tb927.10.13840	0.102666	23.8319	6.75397e-05	Domain of unknown function (DUF4475), putative	15772800	16037900	14296600	14651300	14030100	15086900
941	Tb927.10.13850	0.192166	22.7834	6.75397e-05	ATP12 chaperone protein, putative	8128300	8551580	7943940	6495950	7636300	7910640
942	Tb927.10.13860	-0.0544351	25.6157	6.75397e-05	GPI-anchor transamidase subunit 8 (GPI8)	43165200	37164000	47208100	43198300	47843000	43695400
943	Tb927.10.13870	0.0182328	25.9773	6.75397e-05	tubulin tyrosine ligase protein, putative	67725100	66294200	65975400	71207600	68582600	62302800
944	Tb927.10.13880	0.077873	24.4074	6.75397e-05	hypothetical protein, conserved	21089200	21187400	19996000	20259600	20333000	19603200
945	Tb927.10.13890	-0.358456	13.1618	6.75397e-05	hypothetical protein, conserved	9858.84	5653.69	12139	9772.44	13221.4	0
946	Tb927.10.13900	0.0576638	22.8755	6.75397e-05	Nucleotide sugar transporter 1	7165680	7110790	6938370	6841800	6575400	7377970
947	Tb927.10.1390	0.108516	27.9127	6.75397e-05	Hypoxanthine-guanine-xanthine phosphoribosyltransferase	236282000	240889000	236050000	229234000	228167000	219762000
948	Tb927.10.13920	0.141682	16.6597	6.75397e-05	hypothetical protein, conserved	121576	79972.7	114550	0	57231.7	160817
949	Tb927.10.13930	-0.0365592	27.6333	6.75397e-05	phosphatidic acid phosphatase, putative	183326000	187489000	203210000	197417000	220387000	185494000
950	Tb927.10.13950	0.0159087	25.3427	6.75397e-05	tubulin-specific chaperone, putative	47435300	40531900	48908500	43273400	48519000	46163000
951	Tb927.10.13960	0.0143115	25.7378	6.75397e-05	paralyzed flagella protein 20	49557000	45985100	51130800	47460600	51370100	49439800
952	Tb927.10.13970	0.059104	22.6433	6.75397e-05	uracil-DNA glycosylase, putative	7974420	8061360	8096990	8394900	7507570	7733290
953	Tb927.10.13980	-0.00195167	23.4316	6.75397e-05	btb/poz domain containing protein, putative	11028000	11285400	10950000	11383600	10747200	11855300
954	Tb927.10.13990	-0.00320615	22.9069	6.75397e-05	Pentatricopeptide repeat protein (PPR), putative	10072700	7927730	9145270	7313140	8404240	12670300
955	Tb927.10.14000	-0.0235447	25.9362	6.75397e-05	aconitase	54633200	53455400	51180900	54871300	53356500	57149600
956	Tb927.10.1400	0.0201388	28.1515	6.75397e-05	hypoxanthine-guanine phosphoribosyltransferase	292010000	278024000	293366000	271784000	307399000	293248000
957	Tb927.10.14010	-0.0210156	25.6289	6.75397e-05	tubulin cofactor C domain-containing protein RP2	49995600	46714600	46689400	45629300	51804900	51356200
958	Tb927.10.14020	-0.0455543	22.317	6.75397e-05	hypothetical protein, conserved	3997790	3893380	4177780	4271490	4541620	3891480
959	Tb927.10.14030	-0.0310016	27.9643	6.75397e-05	hypothetical protein, conserved	220465000	212940000	225517000	222949000	239153000	226902000
960	Tb927.10.14040	-0.0402031	26.3191	6.75397e-05	vacuolar ATP synthase subunit c, putative	90987600	77005500	97877900	85943700	96937200	95555200
961	Tb927.10.14090	0.153681	24.1347	6.75397e-05	transporter, putative	15866400	16202800	14844400	13753500	14617500	14643900
962	Tb927.10.1410	-0.0614674	21.4761	6.75397e-05	hypothetical protein, conserved	2681300	3087890	3150090	2807890	3602860	3091260
963	Tb927.10.14110	-0.163499	25.4979	6.75397e-05	13 kDa deflagellation-inducible protein, putative	44918700	40058700	47191400	48213300	52033500	50632000
964	Tb927.10.14130	0.0266064	29.0263	6.75397e-05	SRP19 protein, putative	602875000	587633000	620002000	600285000	647743000	574823000
965	Tb927.10.14140	0.150794	31.6755	6.75397e-05	pyruvate kinase 1	3874000000	3944300000	3952980000	3583610000	3748440000	3559430000
966	Tb927.10.14150	0.00769756	27.3793	6.75397e-05	EnigmRBP1	190396000	186792000	185681000	181712000	199530000	191966000
967	Tb927.10.14160	0.078357	29.2433	6.75397e-05	Aquaglyceroporin 3	588331000	617439000	622772000	548809000	621309000	606434000
968	Tb927.10.14170	-0.139023	26.0786	6.75397e-05	aquaglyceroporin 2	62947600	57188300	65408900	74555300	72981400	61592500
969	Tb927.10.14180	0.0505079	28.8888	6.75397e-05	protein transport protein SEC13	494776000	480974000	491314000	465162000	499150000	487248000
970	Tb927.10.14190	0.0302064	22.9664	6.75397e-05	hypothetical protein, conserved	8118670	7034620	7962790	7489330	8179590	7380700
971	Tb927.10.14200	0.1047	23.2972	6.75397e-05	syntaxin 5	9395900	10306000	9079720	8454290	8973720	9881030
972	Tb927.10.1420	0.0766073	25.5102	6.75397e-05	metallo-peptidase, Clan MG, Family M24	50242100	52149300	50573200	50874000	49842500	47505700
973	Tb927.10.14210	0.00484225	21.3828	6.75397e-05	TFIIH basal transcription factor subunit	2700070	2724360	2475360	2895100	2483990	2643120
974	Tb927.10.14220	0.139871	25.0718	6.75397e-05	hypothetical protein, conserved	35157900	33417100	33459300	29356900	32108900	33199500
975	Tb927.10.14230	0.0708761	25.636	6.75397e-05	hypothetical protein, conserved	47630700	45750900	48222600	45387400	47911100	44444700
976	Tb927.10.14240	0.0823478	26.1537	6.75397e-05	N-myristoyltransferase	79097900	79190000	78138800	73807100	77559800	76931500
977	Tb927.10.14250	-0.313911	20.6709	6.75397e-05	hypothetical protein, conserved	1114030	1115870	0	1546400	1294250	0
978	Tb927.10.14260	-0.141888	21.9778	6.75397e-05	AP-4 complex subunit sigma-1, putative	2809070	3591230	3482240	3773780	3741820	3525470
979	Tb927.10.14280	0.30486	22.8192	0.230429	mitochondrial carrier protein	6782350	6842500	6662650	5525760	6125390	5132970
980	Tb927.10.14300	0.075827	22.785	6.75397e-05	MEKK-related kinase 1, putative	6733460	6122020	6618160	6227450	6312620	6272030
981	Tb927.10.1430	-0.0224196	26.9195	6.75397e-05	hypothetical protein, conserved	140495000	128636000	145138000	139522000	144506000	145784000
982	Tb927.10.14310	-0.0332123	18.8094	6.75397e-05	hypothetical protein, conserved	330248	420178	444225	361119	438049	437410
983	Tb927.10.14320	0.0771048	24.7518	6.75397e-05	Flagellum attachment zone protein 9	26922500	26172800	26911800	26626500	25753300	25053700
984	Tb927.10.14330	-0.0620776	23.5637	6.75397e-05	Utp14 protein, putative	10140900	9983320	10943900	11101900	10668700	11276000
985	Tb927.10.14340	0.0823503	24.5551	6.75397e-05	hypothetical protein, conserved	21833100	21420400	21088000	18449900	22526100	21255900
986	Tb927.10.14360	0.0223127	23.8072	6.75397e-05	U2 small nuclear ribonucleoprotein 40K	16338300	16443700	15091300	16598800	15874200	15592800
987	Tb927.10.14370	0.0247599	16.4856	6.75397e-05	hypothetical protein, conserved	101628	116104	85876.1	92653.1	97472.5	111118
988	Tb927.10.14380	-0.0185392	25.5218	6.75397e-05	Hsp70 protein, putative	47286100	45075900	52530000	51181400	50332700	48126100
989	Tb927.10.14390	-0.109681	25.625	6.75397e-05	FACT complex subunit POB3	50378100	46848100	52089900	53217600	58236400	53089600
990	Tb927.10.14400	-0.105772	21.6134	6.75397e-05	hypothetical protein, conserved	2399400	2490070	2266400	2365230	2820740	2665940
991	Tb927.10.1440	-0.475991	15.5282	6.75397e-05	hypothetical protein, conserved	42961.2	51764.3	17602.1	32147.3	47312.3	71899.4
992	Tb927.10.14410	-0.216162	22.1757	6.75397e-05	leucine-rich repeat protein (LRRP), putative	3828410	3946690	4072300	3739870	5077270	5363170
993	Tb927.10.14420	0.049557	22.8457	6.75397e-05	Serine/threonine-protein kinase NEK16, putative	5197180	5276020	6072090	4635180	5984590	5727050
994	Tb927.10.14430	-0.0775021	21.2811	6.75397e-05	hypothetical protein, conserved	2191450	2165680	2332870	2258130	2274540	2668500
995	Tb927.10.14440	0.293747	13.6065	6.75397e-05	b9 domain-containing protein 1	0	8166.31	0	4347.44	7537.24	9609.74
996	Tb927.10.14460	0.0333694	24.641	6.75397e-05	leucine-rich repeat protein (LRRP), putative	24638600	22177600	21551800	23115400	21991000	22970800
997	Tb927.10.14470	0.0248458	27.9765	6.75397e-05	intraflagellar transport protein 140	284387000	266389000	284357000	276111000	286247000	277579000
998	Tb927.10.14480	0.0314089	24.6988	6.75397e-05	hypothetical protein, conserved	27024100	26742200	25758600	24759200	28232300	26534600
999	Tb927.10.14500	0.0893628	27.4476	6.75397e-05	hypothetical protein, conserved	150493000	143380000	139047000	126372000	144892000	145637000
1000	Tb927.10.1450	-0.224727	26.2745	0.0412858	Centrin arm-associated protein 1	65255800	55637500	72378900	75841100	83910800	70232600
1001	Tb927.10.14510	0.0510313	25.5773	6.75397e-05	root hair defective 3 GTP-binding protein (RHD3), putative	42416900	42536000	43545100	41923900	41843100	42908200
1002	Tb927.10.14520	0.0270278	24.3361	6.75397e-05	Basal body protein	18847900	19585200	19302800	19077700	20653300	18161000
1003	Tb927.10.14530	0.0287017	25.2386	6.75397e-05	19S proteasome non-atpase subunit 8	40591100	37978700	39408900	40259900	37585300	40273700
1004	Tb927.10.14550	0.0373439	27.4941	6.75397e-05	ATP-dependent RNA helicase HEL67	188242000	181734000	183931000	179725000	183514000	189041000
1005	Tb927.10.14560	0.146596	23.1681	0.231894	TPR repeat, putative	9215650	9026380	8486160	8053280	8262350	8288300
1006	Tb927.10.14570	0.0773995	24.9691	6.75397e-05	kinesin motor domain containing protein, putative	30882400	29872100	29673700	28452200	29548400	29497500
1007	Tb927.10.14580;Tb927.11.4820	-0.0397332	28.2843	6.75397e-05	60S ribosomal protein L17, putative;60S ribosomal protein L17, putative	335501000	313469000	318472000	325153000	354322000	338773000
1008	Tb927.10.14590	-0.270703	22.8992	0.0243943	Protein of unknown function (DUF1279), putative	10000100	8566650	9244260	11523200	11739400	10879200
1009	Tb927.10.14600;Tb927.10.14710	0.0510942	29.5248	6.75397e-05	40S ribosomal protein S2, putative;40S ribosomal protein S2, putative	783349000	772100000	811562000	754342000	839585000	750307000
1010	Tb927.10.1460	0.065407	24.105	6.75397e-05	NEK family Serine/threonine-protein kinase, putative	17701000	17445100	19048100	16970300	18225100	17630100
1011	Tb927.10.14610	0.0439854	26.5808	6.75397e-05	leucine-rich repeat protein (LRRP), putative	112729000	111316000	111281000	113144000	108654000	110806000
1012	Tb927.10.14640	-0.119426	22.8927	6.75397e-05	Rtf2 RING-finger, putative	5770190	6512630	6444150	5989450	7563090	7249250
1013	Tb927.10.14650	-0.121897	22.0142	6.75397e-05	hypothetical protein, conserved	4795010	3577930	3936710	4317940	4828850	4406590
1014	Tb927.10.14660	-0.116187	22.387	6.75397e-05	hypothetical protein, conserved	5842570	4769260	5300330	6000300	5905000	5608320
1015	Tb927.10.14680	-0.0215335	24.2592	6.75397e-05	ribosome biogenesis protein, putative	19673400	18904200	19367800	21312400	20099100	18674900
1016	Tb927.10.14690	0.000453298	24.2527	6.75397e-05	syntaxin, putative	18655800	18621100	18468300	18964300	19036700	18855200
1017	Tb927.10.14700	0.0477262	25.3006	6.75397e-05	hypothetical protein, conserved	39273200	39156200	33243400	31923900	40172600	38449200
1018	Tb927.10.14720	0.0288763	22.4057	6.75397e-05	peroxin 13	4885090	5104910	5463540	5408200	5254500	4772940
1019	Tb927.10.14730	0.0010211	23.1116	6.75397e-05	chaperone protein DnaJ, putative	9074450	8985800	9206830	8696230	9422600	9685080
1020	Tb927.10.14740	0.0258179	26.2707	6.75397e-05	hypothetical protein, conserved	64897200	69106800	63491400	61086700	69692200	67646400
1021	Tb927.10.14750	0.0308247	27.3276	6.75397e-05	fibrillarin, putative	165249000	164169000	169601000	163626000	167352000	168700000
1022	Tb927.10.14760	0.091763	27.9358	6.75397e-05	clathrin light chain, putative	281866000	285923000	254364000	277620000	255721000	255907000
1023	Tb927.10.14770	0.0912815	25.4644	6.75397e-05	Associated kinase of Tb14-3-3	48114000	47682300	46802000	43773200	46773400	46236600
1024	Tb927.10.14780	0.0125384	26.306	6.75397e-05	Canertinib-binding protein kinase 1	89009300	84616700	88377900	84435200	87964200	93247000
1025	Tb927.10.14790	0.0108666	27.2088	6.75397e-05	metallo-peptidase, Clan MG, Family M24	165297000	155768000	160336000	164677000	166349000	157684000
1026	Tb927.10.14810	0.0996876	25.2658	6.75397e-05	multiprotein-bridging factor 1, putative	43120400	49296400	41199300	39900200	42996900	44225000
1027	Tb927.10.14820;Tb927.10.14830;Tb927.10.14840	0.0253232	29.4996	6.75397e-05	Mitochondrial ADP/ATP carrier protein 5c;Mitochondrial ADP/ATP carrier protein 5b;Mitochondrial ADP/ATP carrier protein 5a	695211000	718882000	695751000	650530000	761009000	717165000
1028	Tb927.10.14860	-0.0158792	23.201	6.75397e-05	NADH-ubiquinone oxidoreductase B14 subunit	8880280	8852120	8834690	8884890	8264560	10352600
1029	Tb927.10.14870	0.0179652	27.6482	6.75397e-05	hypothetical protein, conserved	171124000	175089000	176717000	174912000	174317000	179101000
1030	Tb927.10.14880	0.0526171	23.6389	6.75397e-05	centrosomal protein of 104 kDa	14131300	12955400	14071300	13275200	13811000	13362000
1031	Tb927.10.1490	0.0533629	25.8855	6.75397e-05	Temperature dependent protein affecting M2 dsRNA replication, putative	65474400	63368700	64168700	61686000	65039200	63366000
1032	Tb927.10.14910	0.055955	24.6337	6.75397e-05	Sarcalumenin, putative	23860100	23486400	24376200	22359200	24254000	23839200
1033	Tb927.10.14930	0.0557531	24.811	6.75397e-05	Zinc finger CCCH domain-containing protein 39	28787200	28815000	31612600	28550900	30066400	28942900
1034	Tb927.10.14950	0.144198	23.9609	6.75397e-05	Zinc finger CCCH domain-containing protein 40	17021900	14654600	14228300	12404400	13777300	16338500
1035	Tb927.10.14980	0.0446838	30.5981	6.75397e-05	intraflagellar transport protein 52	1707650000	1575510000	1750620000	1652980000	1698260000	1650260000
1036	Tb927.10.14990	0.0544911	26.8277	6.75397e-05	intraflagellar transport protein 80	122987000	125198000	129178000	121465000	126969000	123160000
1037	Tb927.10.150.2;Tb927.10.150.1	-0.113332	20.0748	6.75397e-05	hypothetical protein, conserved;hypothetical protein, conserved	1106670	1087620	962592	1151060	1097640	1219670
1038	Tb927.10.15000	0.0423356	25.1385	6.75397e-05	hypothetical protein, conserved	38458900	37736600	36290900	37985100	36392700	37149200
1039	Tb927.10.1500	0.054174	26.5762	6.75397e-05	methionyl-tRNA synthetase, putative	109825000	103131000	106752000	100113000	111845000	103129000
1040	Tb927.10.15010	0.0518105	23.4436	6.75397e-05	lipoic acid synthetase, mitochondrial precursor, putative	12368800	12688900	12282900	12061000	11438400	13306500
1041	Tb927.10.15020	0.099649	22.2989	6.75397e-05	CMGC/DYRK protein kinase, putative	5550400	5556180	5315970	5043180	5051270	5532720
1042	Tb927.10.15040	0.0250428	18.7652	6.75397e-05	hypothetical protein, conserved	648187	648533	483099	498799	602415	673280
1043	Tb927.10.15080	0.088358	23.4218	6.75397e-05	WD40 Repeat 1	10119000	10428400	9547830	9882860	9613890	9353240
1044	Tb927.10.15100;Tb927.10.15110	3.91949	13.3055	2.37808	hypothetical protein, conserved;hypothetical protein, conserved	25175.4	19225.3	0	0	0	0
1045	Tb927.10.1510	0.0181577	26.8198	6.75397e-05	CCR4-NOT transcription complex subunit 1	120253000	117632000	118163000	116514000	123283000	119807000
1046	Tb927.10.15120;Tb927.2.5910	0.0509105	29.3436	6.75397e-05	40S ribosomal protein S13, putative;40S ribosomal protein S13, putative	692298000	681608000	665588000	615252000	713137000	692967000
1047	Tb927.10.15130	-0.0826576	25.3006	6.75397e-05	Vesicle-trafficking protein SEC22, putative	40098200	38837500	37467900	43267500	43019400	39629800
1048	Tb927.10.15140	-0.0236689	17.8686	6.75397e-05	hypothetical protein, conserved	229708	228708	222314	217299	205398	287314
1049	Tb927.10.15150	-0.135931	20.7391	6.75397e-05	DNA-directed RNA polymerase III subunit C11, putative	1484760	1563250	1489620	1816620	1655290	1604680
1050	Tb927.10.15160	0.0102067	23.4719	6.75397e-05	hypothetical protein, conserved	11499100	11175600	11937700	11858000	11192400	11996000
1051	Tb927.10.15170	0.0488203	23.1399	6.75397e-05	hypothetical protein, conserved	7843510	8133460	8016810	7954250	8203800	7498390
1052	Tb927.10.15180	0.0131399	26.2713	6.75397e-05	nucleosome assembly protein, putative	78771300	77261300	79914000	79175900	80963500	78811000
1053	Tb927.10.15190	-0.0752821	23.3789	6.75397e-05	Basal body protein	10513600	9698500	8142640	10942500	9669220	9719410
1054	Tb927.10.15200	0.196884	23.1724	0.262456	Predicted coiled-coil domain-containing protein (DUF2360), putative	9028460	8521270	9246510	8451980	7180670	8246430
1055	Tb927.10.1520	-0.0890286	24.3587	6.75397e-05	ras-related protein Rab21, putative	21907200	19754000	21672400	21963600	23996900	22745700
1056	Tb927.10.15210	-0.0398105	26.4123	6.75397e-05	nuclear cap binding complex subunit CBP30	79523900	75067100	77029700	74828200	79120200	90057200
1057	Tb927.10.15220	0.058736	12.1789	6.75397e-05	hypothetical protein, conserved	5698.19	3185.78	4763.63	3553.56	4164.29	5329.66
1058	Tb927.10.15230	0.0661109	24.7256	6.75397e-05	hypothetical protein, conserved	25733400	27320400	28712900	25746000	26190900	27752200
1059	Tb927.10.15240	0.180173	19.9583	6.75397e-05	hypothetical protein, conserved	479607	887766	1104350	618632	618648	887416
1060	Tb927.10.15280	0.0305643	23.707	6.75397e-05	Domain of Unknown Function (DUF1042), putative	12606700	12288300	12405300	12077600	12767000	12404500
1061	Tb927.10.15290	0.0505692	25.1309	6.75397e-05	tubulin binding cofactor c, putative	35730800	35222300	35324500	34921100	34963900	34893500
1062	Tb927.10.15300	0.221879	19.8384	6.75397e-05	Calcium/calmodulin-dependent protein kinase kinase, putative	1153480	948367	811864	792347	732777	1013840
1063	Tb927.10.1530	0.00468302	21.511	6.75397e-05	hypothetical protein, conserved	3041980	3039170	3827210	3750500	3673320	2683690
1064	Tb927.10.15310	0.0346613	24.4925	6.75397e-05	hypothetical protein, conserved	22299800	22604700	22080500	20592700	21684300	24651300
1065	Tb927.10.15330	0.00609534	26.3588	6.75397e-05	CYTH domain containing protein, putative	87565700	76497800	90358500	82136000	86859700	89442800
1066	Tb927.10.15350	0.162932	27.6345	6.75397e-05	histone H3 variant V	195498000	205129000	202635000	174648000	189320000	187702000
1067	Tb927.10.15360	0.01136	24.8051	6.75397e-05	hypothetical protein, conserved	26506900	25778300	26760200	26041800	27694300	26331400
1068	Tb927.10.15400	-0.0231405	22.8863	6.75397e-05	kinesin, putative	6893020	6698050	6845860	6871710	7525280	6786620
1069	Tb927.10.1540	0.0778511	26.1798	6.75397e-05	zinc finger protein family member, putative	77347900	80083300	85296400	79078600	76907100	78898300
1070	Tb927.10.15410	0.00118969	26.1909	6.75397e-05	glycosomal malate dehydrogenase	76141800	70334200	79915500	74392100	76428300	80137300
1071	Tb927.10.15420	-0.0348553	25.0004	6.75397e-05	NADH dehydrogenase [ubiquinone] 1 alpha subcomplex assembly factor 5, putative	35871600	31208500	30790700	33448800	34055700	34617500
1072	Tb927.10.15430	0.114723	25.0697	6.75397e-05	Ankyrin repeats (3 copies), putative	36362800	35235900	34483000	32778000	33756500	33495200
1073	Tb927.10.15440	0.000978609	27.7748	6.75397e-05	hypothetical protein, conserved	195600000	187284000	197983000	197318000	198458000	197940000
1074	Tb927.10.15450	0.0271328	23.6912	6.75397e-05	hypothetical protein, conserved	13021700	9567280	10989200	11147900	10128900	12144500
1075	Tb927.10.15460	-0.205463	20.3409	6.75397e-05	Vacuolar protein sorting associated protein 36, putative	1336540	1050950	1400900	1451290	1515710	1441140
1076	Tb927.10.15480	-0.0974586	19.835	6.75397e-05	transporter, putative	706786	777177	877793	836626	866869	854639
1077	Tb927.10.15490	0.091083	19.3904	6.75397e-05	GDP-mannose 4,6 dehydratase	632059	755536	516117	578649	554699	666974
1078	Tb927.10.15500	-0.128597	21.9964	6.75397e-05	SNARE protein, putative	4132800	3892640	3221470	4463140	4155240	3853940
1079	Tb927.10.1550	0.00895365	27.0712	6.75397e-05	proteasome regulatory non-ATP-ase subunit 5	141657000	141251000	138301000	138951000	146969000	142299000
1080	Tb927.10.15510	0.109906	24.252	6.75397e-05	hypothetical protein, conserved	11453900	10811700	10513600	10617300	11557000	8952410
1081	Tb927.10.15520	0.0224432	25.4215	6.75397e-05	signal recognition particle protein, putative	48212900	45635400	48853800	48724200	49087900	45704400
1082	Tb927.10.15530	0.0724058	27.2215	6.75397e-05	ABC transport system ATP-binding protein, putative	157839000	162703000	160914000	158040000	156850000	153510000
1083	Tb927.10.15540	-0.00190605	25.4794	6.75397e-05	predicted VPS53-like domain protein	45701300	47289500	48874200	48423700	47455200	49171200
1084	Tb927.10.15550	0.129658	21.5233	6.75397e-05	hypothetical protein, conserved	2540920	2252960	2414750	2121990	2243210	2338760
1085	Tb927.10.15570	-0.0187936	28.767	6.75397e-05	transcription factor IIa, putative	412709000	406298000	388551000	412511000	403433000	437120000
1086	Tb927.10.15580	-0.0733016	23.3714	6.75397e-05	dynein light chain, putative	9684460	7982670	10770700	9702720	12105900	8744210
1087	Tb927.10.15590	0.0287953	25.6285	6.75397e-05	macrophage infectivity potentiator, precursor, putative	46576000	46383800	42896900	43492900	45736100	46759300
1088	Tb927.10.1560	-0.0680894	23.8809	6.75397e-05	Nucleolar protein 91	14187100	13433800	14557800	15151100	15504100	14433200
1089	Tb927.10.15610	0.173073	18.0482	6.75397e-05	zinc finger protein, putative	300781	348504	314335	259945	271556	341110
1090	Tb927.10.15640	0.0212183	25.5444	6.75397e-05	WD domain, G-beta repeat, putative	48282600	47274000	48758000	48042200	47022900	50231000
1091	Tb927.10.15660	-0.0858642	25.6186	6.75397e-05	hypothetical protein, conserved	47156600	43718700	51201900	50419200	52525600	50757600
1092	Tb927.10.15670	-0.196636	21.4347	6.75397e-05	hypothetical protein, conserved	2568150	2463280	2257160	2744520	3409310	2420850
1093	Tb927.10.15680	-0.000455226	22.4152	6.75397e-05	hypothetical protein, conserved	4405340	4300690	4693370	4638520	4704330	4309230
1094	Tb927.10.15700	-0.0831502	25.136	6.75397e-05	hypothetical protein, conserved	39727500	37405900	36622500	37787200	42777500	42609500
1095	Tb927.10.15710	0.111889	25.0285	6.75397e-05	mitochondrial carrier protein	33110800	34384100	30521700	30214500	32195700	30136000
1096	Tb927.10.15720	-0.00537306	25.8206	6.75397e-05	proteasome regulatory non-ATP-ase subunit 9	57774600	58111900	56116600	57741500	61365200	57338600
1097	Tb927.10.15730	0.0723265	24.9578	6.75397e-05	SPRY domain/Ankyrin repeats (3 copies), putative	29101600	29736800	28612600	26992600	29636000	28337400
1098	Tb927.10.15740	0.05307	23.5029	6.75397e-05	hypothetical protein, conserved	11291900	11818700	12174100	12004100	11220700	11453200
1099	Tb927.10.15750	0.0436513	28.5161	6.75397e-05	Tripartite attachment complex protein 197	365575000	338712000	380509000	344550000	374865000	357619000
1100	Tb927.10.15760	0.040638	28.7675	6.75397e-05	hypothetical protein, conserved	455175000	404283000	472617000	419934000	450934000	453386000
1101	Tb927.10.15770	0.0254092	19.7068	6.75397e-05	hypothetical protein, conserved	758401	784680	724230	668836	791049	811473
1102	Tb927.10.15790	0.342203	17.9857	6.75397e-05	cytochrome c oxidase assembly protein COX19, putative	222002	278471	291844	175318	213934	247265
1103	Tb927.10.15800	-0.00275707	22.5121	6.75397e-05	actin related protein 2, putative	5854740	5196830	5944690	5792410	5801600	5723430
1104	Tb927.10.1580	0.0803723	24.1695	6.75397e-05	MICOS complex subunit MIC10-1	18824500	18639000	17636000	16273000	16754000	20399400
1105	Tb927.10.15810	0.056616	19.7839	6.75397e-05	Fcf1, putative	839805	897091	864379	810130	839376	894391
1106	Tb927.10.15830	-0.106051	20.5446	6.75397e-05	SUMO-interacting motif-containing protein	2888620	2615910	2783510	3359800	2900020	2837020
1107	Tb927.10.15840	-0.0539883	24.9462	6.75397e-05	hypothetical protein, conserved	26693600	27029300	27461500	29540400	30035700	26564800
1108	Tb927.10.15860	0.0433419	18.2219	6.75397e-05	Mitoribosomal LSU assembly factor 7	330183	386239	464364	422379	327543	409576
1109	Tb927.10.15870	0.0730258	20.0791	6.75397e-05	RNA binding protein, putative	985794	914495	1005180	990534	859347	960965
1110	Tb927.10.1590;Tb927.9.15210	0.104703	30.1688	6.75397e-05	ribosomal protein L36, putative;ribosomal protein L36, putative	1340490000	1286300000	1178090000	1124870000	1248910000	1254610000
1111	Tb927.10.15940	-0.15241	23.7715	6.75397e-05	cation transporter, putative	10673300	10558600	11079900	12185400	12669100	11764600
1112	Tb927.10.15960	0.0845302	21.5319	6.75397e-05	hypothetical protein, conserved	3096360	2697070	3307040	2849630	3153840	2719980
1113	Tb927.10.15970	-0.104203	21.0819	6.75397e-05	Triglyceride lipase, putative	1800440	1953510	2177880	2123070	2235640	2110860
1114	Tb927.10.160.1;Tb927.10.160.2	1.35493	14.9492	6.75397e-05	Kinetoplast poly(A) polymerase 2;Kinetoplast poly(A) polymerase 2	57863.5	0	0	21656.4	34505	16007.4
1115	Tb927.10.16000	0.147139	15.1194	6.75397e-05	expression site-associated gene 4 (ESAG4) protein, putative	34507.7	26501.5	22897.9	30026.4	22354.3	23835.4
1116	Tb927.10.1600	-0.0632358	22.5137	6.75397e-05	Aminoacyltransferase ATEL1, putative	5736910	5693360	5923770	6628760	6068110	5799920
1117	Tb927.10.16020	0.0491131	23.1678	6.75397e-05	pre-RNA processing PIH1/Nop17, putative	9214020	9052470	7128750	8251090	8752660	7875290
1118	Tb927.10.16030	-0.0768007	22.4654	6.75397e-05	mitogen activated protein kinase 4, putative	5394640	4809640	5228360	5207440	5701530	5665100
1119	Tb927.10.16040	0.0739742	24.644	6.75397e-05	oxidoreductase-protein, putative	27730900	28093800	24221900	27046200	25124600	25325100
1120	Tb927.10.16050	-0.0174611	18.5852	6.75397e-05	hypothetical protein, conserved	393198	322615	451523	433535	358754	399704
1121	Tb927.10.16070	0.0288831	19.7091	6.75397e-05	Eukaryotic translation initiation factor 4E-2	3308140	3400200	4373890	4072570	4327050	2775640
1122	Tb927.10.16080	0.9659	12.5196	0.410417	hypothetical protein, conserved	0	0	2165.55	0	0	0
1123	Tb927.10.16090	-0.073761	20.3041	6.75397e-05	Mitochondrial SSU ribosomal protein, putative	1136560	1232210	1521500	1677880	1193550	1303720
1124	Tb927.10.16100	0.096313	29.1319	6.75397e-05	FK506-binding protein (FKBP)-type peptidyl-prolyl isomerase, putative	584812000	546282000	582921000	522948000	572236000	547806000
1125	Tb927.10.1610	-0.24213	11.5349	6.75397e-05	hypothetical protein, conserved	0	0	0	1741.66	2613.32	1785.21
1126	Tb927.10.16120	0.0735946	29.352	6.75397e-05	inosine-5'-monophosphate dehydrogenase	609667000	599870000	598484000	568982000	584740000	607199000
1127	Tb927.10.16160	-0.136127	18.9118	6.75397e-05	STE group serine/threonine-protein kinase, putative	427246	376163	450157	422417	609214	390812
1128	Tb927.10.16180	-0.0105506	20.9333	6.75397e-05	hypothetical protein, conserved	2180500	1951680	1979760	2007970	2308120	1957900
1129	Tb927.10.16190	-0.189828	25.397	6.75397e-05	procyclic-enriched flagellar receptor adenylate cyclase 2	33088100	33849200	30788100	31167800	37662500	46380000
1130	Tb927.10.1620	0.021538	26.1844	6.75397e-05	phosphoserine/threonine/tyrosine-binding protein, putative	72753300	70823600	74084700	74709200	75216100	69322500
1131	Tb927.10.1630	0.0608923	31.8302	6.75397e-05	atp-binding cassette sub-family e member 1	3838850000	4043860000	3760370000	3879940000	3850530000	3727720000
1132	Tb927.10.1650	0.607403	21.2494	6.75397e-05	hypothetical protein, conserved	3452910	3271850	3181710	2442010	1907160	2306760
1133	Tb927.10.1660	-0.270669	21.5675	6.75397e-05	hypothetical protein, conserved	3662940	3630400	3313170	4028900	4472940	4528670
1134	Tb927.10.1680	0.0168654	21.4923	6.75397e-05	histone deacetylase 1	2692950	2944930	2993220	2888790	2870850	2915520
1135	Tb927.10.1690	-0.05583	25.3659	6.75397e-05	cytosolic Fe-S cluster assembly factor NBP35, putative	42467100	43611300	43730000	46612600	46257600	44929400
1136	Tb927.10.170	0.113671	26.5574	6.75397e-05	pseudouridine synthase, Cbf5p	98898100	103853000	95716600	94170800	92033600	95713600
1137	Tb927.10.1710	-0.450026	14.3522	6.75397e-05	DNA polymerase eta, putative	19685	14237.5	14206.8	22144.6	23009.7	20597.4
1138	Tb927.10.1720	-0.0937835	25.3707	6.75397e-05	ATP-dependent DEAD/H RNA helicase, putative	37775400	34970700	37933600	40461900	40939100	39128000
1139	Tb927.10.1730	0.0282045	22.9608	6.75397e-05	Polyadenylation mediator complex protein PAMC3, putative	10868800	11579700	11403700	11119600	11524500	11198200
1140	Tb927.10.1740	0.0471376	25.6008	6.75397e-05	hypothetical protein, conserved	47744600	50845200	43718000	46188000	43982600	50481100
1141	Tb927.10.1770	0.201902	17.6709	6.75397e-05	hypothetical protein	187950	260555	123017	124017	140709	237302
1142	Tb927.10.180	-0.0606411	26.0407	6.75397e-05	ATP synthase F1 subunit gamma protein, putative	67635100	67257800	67986000	69110200	73682600	73499200
1143	Tb927.10.1810	0.182821	26.9621	0.00838472	RING-H2 zinc finger, putative	129530000	137382000	131633000	115864000	117184000	126237000
1144	Tb927.10.1820	-0.108178	22.1905	6.75397e-05	Mitoribosomal SSU assembly factor 25	8875430	7668790	8799130	9114220	9834560	8857260
1145	Tb927.10.1830	-0.0455907	23.9821	6.75397e-05	syntaxin, putative	14438800	12490300	17567500	14101200	17210100	15227000
1146	Tb927.10.1840	-0.0413751	22.6534	6.75397e-05	hypothetical protein, conserved	7229360	6790310	6678940	6786840	7891900	7060040
1147	Tb927.10.1850	0.133918	20.9204	6.75397e-05	WD domain, G-beta repeat, putative	1722420	2235180	2077230	1919610	1877480	1770340
1148	Tb927.10.1860	-0.00417973	23.6869	6.75397e-05	hypothetical protein, conserved	12357400	11474700	11994100	12091600	12054000	12479400
1149	Tb927.10.1870.2;Tb927.10.1870.1	-0.152605	24.2619	6.75397e-05	LSU ribosomal protein, mitochondrial, putative;LSU ribosomal protein, mitochondrial, putative	58995700	54226400	55634300	59723700	67759000	64384800
1150	Tb927.10.1880	0.239612	13.781	6.75397e-05	hypothetical protein, conserved	0	15343.5	12527.7	8929.23	14340.1	13169.3
1151	Tb927.10.1890	0.066221	27.4106	6.75397e-05	cysteine peptidase, Clan CA, family C2, putative	181696000	175315000	175262000	177898000	173027000	169224000
1152	Tb927.10.1900	-0.0131624	22.6176	6.75397e-05	DNA topoisomerase IA, putative	9154480	9528540	9099230	9176280	9530650	9881460
1153	Tb927.10.190	0.135414	26.5604	6.75397e-05	40S ribosomal protein S6, putative	107847000	118418000	108442000	97141500	114314000	100654000
1154	Tb927.10.1910	0.159333	22.2855	6.75397e-05	STE/STE11 serine/threonine-protein kinase, putative	4584150	4669290	3900750	4057520	4163990	3750750
1155	Tb927.10.1930	-0.0300705	21.7807	6.75397e-05	hypothetical protein, conserved	3446120	3433370	3013560	3447850	3274270	3548320
1156	Tb927.10.1950	-0.0223912	20.5876	6.75397e-05	leucine-rich repeat protein (LRRP), putative	1727040	1561730	1676730	1624680	1649150	1861480
1157	Tb927.10.1960	-0.0396856	25.4026	6.75397e-05	hypothetical protein, conserved	42710400	40716000	41093900	43472300	45375900	41899700
1158	Tb927.10.1970	0.0476352	26.4263	6.75397e-05	CHAT domain containing protein, putative	85412500	84624100	82917300	82842600	85630600	81717700
1159	Tb927.10.1980	0.0775146	25.6164	6.75397e-05	hypothetical protein, conserved	52152000	53008400	50101400	49121200	50065500	51109100
1160	Tb927.10.1990	0.0559024	26.8208	6.75397e-05	major vault protein, putative	129549000	119807000	129441000	128776000	124689000	119113000
1161	Tb927.10.2000.1	0.0694747	21.2742	6.75397e-05	actin-like protein, putative	2396350	2396460	2290850	2108060	2369530	2403770
1162	Tb927.10.200	0.0760299	29.0682	6.75397e-05	vacuolar ATP synthase, putative	517416000	532140000	513586000	578617000	455987000	491785000
1163	Tb927.10.2010	0.120033	32.8318	6.75397e-05	hexokinase	7502010000	7693460000	7407800000	6562800000	7236840000	7614780000
1164	Tb927.10.2020	0.0875344	31.6186	6.75397e-05	hexokinase	3043220000	3158460000	3412590000	2895940000	3216370000	3176750000
1165	Tb927.10.2030	-0.208277	20.2456	6.75397e-05	Pentatricopeptide repeat protein (PPR), putative	1609720	1635100	1514550	1910280	1829430	1850490
1166	Tb927.10.2040	0.034667	26.4244	6.75397e-05	STE group serine/threonine-protein kinase, putative	81935300	78570000	87692200	78920900	85711000	82917100
1167	Tb927.10.2050	-0.0140974	17.1172	6.75397e-05	hypothetical protein, conserved	171741	137792	151215	132158	177273	164208
1168	Tb927.10.2060	-0.0645763	23.5875	6.75397e-05	hypothetical protein, conserved	10152500	12090500	11017900	11470900	12110900	11802500
1169	Tb927.10.2070	-0.174301	18.1613	6.75397e-05	hypothetical protein, conserved	334899	315207	308420	357876	344776	396591
1170	Tb927.10.2080	-0.0120617	23.4765	6.75397e-05	hypothetical protein, conserved	11324800	10902600	11428700	11938800	11925100	10772500
1171	Tb927.10.210	-0.0337843	26.2257	6.75397e-05	GPI transamidase component GAA1	69977800	65714600	71115000	68644100	75670400	72061400
1172	Tb927.10.2120	-0.11744	21.4733	6.75397e-05	U1 small nuclear ribonucleoprotein C, putative	2432870	1905480	2103370	2063920	2601880	2442160
1173	Tb927.10.2130	0.00191083	23.6674	6.75397e-05	Vps51/Vps67, putative	13440200	13216800	13152200	12894000	14040700	13635400
1174	Tb927.10.2150	0.0240997	13.7532	6.75397e-05	mitochondrial calcium uniporter	113974	78791.4	54551.7	78655.4	105858	58303.5
1175	Tb927.10.2190	0.0776234	27.7853	6.75397e-05	Protein of unknown function (DUF667), putative	235856000	245817000	237636000	211862000	256457000	231378000
1176	Tb927.10.2200	-0.0235361	21.7369	6.75397e-05	hypothetical protein, conserved	4413880	4601410	4332930	4700110	4513960	4601990
1177	Tb927.10.220;Tb927.10.6370	0.0131578	28.0854	6.75397e-05	60S ribosomal protein L37a, putative;60S ribosomal proteins L37, putative	312745000	256853000	352469000	289699000	338271000	301543000
1178	Tb927.10.2210	-0.175368	20.1335	6.75397e-05	Peptidase C19, ubiquitin carboxyl-terminal hydrolase, putative	876633	922340	780504	999148	762326	1252370
1179	Tb927.10.2230	0.125795	23.6364	6.75397e-05	NADPH:adrenodoxin oxidoreductase, mitochondrial, putative	16219200	15335000	15511600	15604400	14191900	14237100
1180	Tb927.10.2240	0.0664264	27.3646	6.75397e-05	RNA binding protein	177761000	173273000	186120000	172083000	179154000	173434000
1181	Tb927.10.2250	0.195681	23.5729	6.75397e-05	ubiquitin-conjugating enzyme variant Kua homologue, putative	15437200	16463700	15875300	15446300	13537900	13639200
1182	Tb927.10.2260	0.0579847	23.5247	6.75397e-05	Ubiquitin family, putative	12703300	12496400	12841200	13072500	12529800	11700200
1183	Tb927.10.2270	0.0936084	27.3105	6.75397e-05	vacuolar protein sorting-associated protein 35, putative	177146000	176399000	167543000	167835000	173575000	158415000
1184	Tb927.10.2290	0.00363563	25.0624	6.75397e-05	chaperone protein DnaJ, putative	32402300	30198100	33209000	32955900	33475600	31102600
1185	Tb927.10.2300	-0.215187	22.9282	6.75397e-05	hypothetical protein, conserved	8742410	6869290	9467370	9599000	9928910	9873110
1186	Tb927.10.230	0.0793375	27.1642	6.75397e-05	proteasome subunit alpha type-5, putative	156318000	161968000	166090000	158647000	153726000	156503000
1187	Tb927.10.2310	-0.110056	22.8523	6.75397e-05	hypothetical protein, conserved	6790720	6584850	7818130	7965170	8563360	6816380
1188	Tb927.10.2320	0.0789454	23.7049	6.75397e-05	Nucleoporin NUP41	12132100	11450100	12225300	10516800	12531700	11598500
1189	Tb927.10.2330	-0.242318	20.2076	6.75397e-05	hypothetical protein, conserved	952791	1233520	1347450	1562730	1404600	1254590
1190	Tb927.10.2340	-0.520919	20.8534	6.75397e-05	SNARE domain containing protein, putative	2492190	831801	1620770	2206580	2257180	2092480
1191	Tb927.10.2350	-0.262233	25.5541	6.75397e-05	pyruvate dehydrogenase complex E3 binding protein, putative	48562700	38882900	52324500	49309200	56528700	65097700
1192	Tb927.10.2370	-0.0598679	27.4518	6.75397e-05	Lupus La protein homolog, putative	193432000	177296000	204319000	188022000	221045000	204467000
1193	Tb927.10.2380	0.0487492	25.3539	6.75397e-05	Tetratricopeptide repeat, putative	39401500	37185200	39783400	36658600	39633300	38606500
1194	Tb927.10.240	-0.052599	25.9517	6.75397e-05	peroxin 14, putative	55659400	49061100	57965500	53335800	54162100	65148000
1195	Tb927.10.2410	-0.144796	25.1785	6.75397e-05	MSP-C, putative	20004700	19440100	20626400	22825300	22172300	22741100
1196	Tb927.10.2440	0.155674	28.1145	6.75397e-05	Metacaspase-4	225439000	204643000	214516000	172531000	207839000	214045000
1197	Tb927.10.2460.1;Tb927.10.2460.2	0.0908102	24.9209	6.75397e-05	DnaJ domain containing protein, putative;DnaJ domain containing protein, putative	30237600	23845300	27483700	26940400	27998500	23132500
1198	Tb927.10.2470	0.0945522	27.7683	6.75397e-05	Cleft lip and palate transmembrane protein 1 (CLPTM1), putative	183804000	195793000	188098000	172605000	193024000	178820000
1199	Tb927.10.2480	-0.0556941	24.4806	6.75397e-05	hypothetical protein, conserved	19268400	17046100	20098100	19095200	20095000	20508500
1200	Tb927.10.2490	0.0110573	27.1687	6.75397e-05	glucose-6-phosphate 1-dehydrogenase	152044000	145231000	150435000	146239000	155203000	153047000
1201	Tb927.10.250	0.144818	21.8355	6.75397e-05	hypothetical protein, conserved	3334750	3886360	3426590	3109800	3008480	3709960
1202	Tb927.10.2510	0.0899891	23.4646	6.75397e-05	hypothetical protein, conserved	12502900	11821400	11999600	11767500	11415600	11612500
1203	Tb927.10.2520	-0.00190969	22.2339	6.75397e-05	PrimPol-like protein 2	4304770	3986910	4344530	4163050	4195140	4527560
1204	Tb927.10.2530	0.0360274	28.2052	6.75397e-05	adenylate kinase, putative	303319000	287699000	302468000	289755000	307278000	295064000
1205	Tb927.10.2540	-0.154949	24.8592	6.75397e-05	adenylate kinase, putative	33111800	27051100	37196700	34575500	40421600	34990900
1206	Tb927.10.2550	-0.10511	22.7199	6.75397e-05	malate dehydrogenase-related	7075560	6639110	7214040	7618680	7438200	7871180
1207	Tb927.10.2560	0.0656266	27.2258	6.75397e-05	mitochondrial malate dehydrogenase	171752000	154119000	167817000	147385000	159544000	176441000
1208	Tb927.10.2570	-0.0810241	24.7555	6.75397e-05	lysosomal alpha-mannosidase precursor, putative	25919000	26936200	27798100	27627800	30020900	29444700
1209	Tb927.10.2580	0.16959	20.2339	6.75397e-05	Nucleolar protein 12 (25kDa), putative	826666	923882	887661	704124	789914	900475
1210	Tb927.10.2590	0.0204375	16.4846	6.75397e-05	Mitoribosomal SSU assembly factor 4	2143870	1306100	1989080	1877920	1366670	2188520
1211	Tb927.10.260	-0.100975	23.744	6.75397e-05	BolA-like protein, putative	13851400	10450100	16251700	14729400	15126000	13806800
1212	Tb927.10.2610	0.0339636	23.7282	6.75397e-05	Domain of unknown function (DUF1935), putative	19161700	16895200	19173100	18733400	19489800	16822500
1213	Tb927.10.2620	0.00218585	25.3184	6.75397e-05	CS domain containing protein, putative	47047900	42785300	43735700	47454400	45200600	43522100
1214	Tb927.10.2630	0.0511236	22.8954	6.75397e-05	Regulator of Vps4 activity in the MVB pathway, putative	7282590	7424710	6801520	6986670	7143430	7013920
1215	Tb927.10.2640	0.0706295	27.3219	6.75397e-05	intraflagellar transport protein 81	177208000	179367000	171549000	168576000	170089000	175830000
1216	Tb927.10.2650	-0.0184311	27.7633	6.75397e-05	hypothetical protein, conserved	196102000	181369000	200202000	202685000	199052000	196363000
1217	Tb927.10.2660	0.362102	18.4366	6.75397e-05	hypothetical protein, conserved	342578	440300	340914	338314	267216	280807
1218	Tb927.10.2670	0.238232	21.6643	6.75397e-05	hypothetical protein, conserved	3308650	3088840	2973480	2743660	2564970	2778100
1219	Tb927.10.2680	-0.274563	26.2384	0.389328	pyridine nucleotide-disulphide oxidoreductase, putative	79189500	87718500	87944300	109696000	98549800	106706000
1220	Tb927.10.2690	0.0188598	23.3034	6.75397e-05	Trafficking protein Mon1, putative	11238100	9889160	9837840	10263400	9776790	11102400
1221	Tb927.10.2700	-0.0570184	22.7192	6.75397e-05	predicted WD40 repeat protein	7080740	6456580	7744780	7656590	7473860	7369850
1222	Tb927.10.270;Tb927.9.15420	0.134786	28.35	6.75397e-05	60S ribosomal protein L32, putative;60S ribosomal protein L32	378627000	382481000	328390000	344696000	351622000	318382000
1223	Tb927.10.2720	-0.0700121	22.5649	6.75397e-05	hypothetical protein, conserved	6041190	6426600	6251460	6561830	6833000	6622840
1224	Tb927.10.2730	0.00279381	27.0633	6.75397e-05	START domain containing protein, putative	145000000	128003000	147942000	132462000	145312000	151714000
1225	Tb927.10.2750	-0.0072511	24.3258	6.75397e-05	deoxyhypusine synthase	22272000	24583100	23484400	24216700	24140200	23733700
1226	Tb927.10.2760	0.0076037	23.2917	6.75397e-05	ATPase family associated with various cellular activities (AAA), putative	8058360	7840400	7489170	7805210	7675420	8230800
1227	Tb927.10.2780	-0.00610381	26.0103	6.75397e-05	DNA-directed RNA polymerase III subunit C1	63800300	62138600	62059500	63406900	64489300	64997200
1228	Tb927.10.2790	0.133477	24.7215	6.75397e-05	Conserved oligomeric complex COG6, putative	26889200	27306500	27514900	24956200	25447400	25641100
1229	Tb927.10.2800	-0.376291	22.3456	6.75397e-05	mitochondrial ribosomal protein s6	4756240	6367220	4109570	7209300	5826640	6842400
1230	Tb927.10.280	0.205116	18.4133	6.75397e-05	cytochrome oxidase subunit VI	397540	354308	426902	344229	388947	307211
1231	Tb927.10.2810	0.0263647	26.0866	6.75397e-05	hypothetical protein, conserved	75088400	72185400	72113800	72829700	73588500	73688700
1232	Tb927.10.2840;Tb927.3.1370	0.042935	29.6674	6.75397e-05	ribosomal protein S25, putative;40S ribosomal protein S25, putative	842050000	941701000	892938000	882903000	924506000	854555000
1233	Tb927.10.2860	0.0763464	23.7232	6.75397e-05	POC1 centriolar protein homolog	10965300	10772600	11723700	10726700	11020300	10597300
1234	Tb927.10.2870	-0.0217029	17.7165	6.75397e-05	hypothetical protein, conserved	196892	192477	203194	194614	204991	210969
1235	Tb927.10.2880	-0.0260139	24.9636	6.75397e-05	Voltage-dependent calcium channel subunit, putative	30029800	29199700	30950700	30335000	32788600	30639400
1236	Tb927.10.2900	0.019703	25.9006	6.75397e-05	importin beta-1 subunit, putative	66745800	59397500	62265500	62479800	62946800	64260900
1237	Tb927.10.290	0.0735693	27.2394	6.75397e-05	proteasome alpha 2 subunit, putative	169053000	166077000	170076000	162883000	168593000	159762000
1238	Tb927.10.2910	-0.281884	24.2979	6.75397e-05	splicing factor PTSR1 interacting protein	20396900	13785600	22990300	20887600	23634000	24963400
1239	Tb927.10.2920	0.0382474	20.0543	6.75397e-05	SUMO-interacting motif-containing protein	967334	877933	965429	950884	966993	865220
1240	Tb927.10.2930	-0.205997	24.2071	6.75397e-05	hypothetical protein, conserved	18770400	14145500	18155900	19241600	22031700	18514700
1241	Tb927.10.2940	0.132472	24.949	6.75397e-05	Soluble NSF attachment protein, SNAP, putative	36290700	35893000	32888600	30284400	32877100	34789300
1242	Tb927.10.2950	0.0484706	25.4464	6.75397e-05	hypothetical protein, conserved	40584300	40498000	39846100	39852300	40820500	38768000
1243	Tb927.10.2960	-0.053547	20.3869	6.75397e-05	Translation factor GUF1, mitochondrial, putative	1082850	1262250	1347630	1150460	1397480	1346920
1244	Tb927.10.2970	-0.211529	22.3033	6.75397e-05	Inhibitor of F1-ATPase	14661700	10693400	13930800	15033000	16025700	14915700
1245	Tb927.10.2980;Tb927.10.3030	0.0585066	26.1264	6.75397e-05	proteasome regulatory non-ATPase subunit 11;proteasome regulatory non-ATPase subunit 11	77715500	72369200	72983800	70507100	72976900	75403800
1246	Tb927.10.2990	-0.0323756	24.0617	6.75397e-05	nuclear cap binding complex subunit CBP110	17215200	17536500	16500200	17802900	17775900	17874300
1247	Tb927.10.3000	0.0143103	21.9595	6.75397e-05	Orofaciodigital syndrome 1-like protein, putative	3493550	3557220	3547860	3657880	3486670	3542450
1248	Tb927.10.300	-0.200213	22.5963	0.0522853	mitochondrial calcium uniporter	8313200	8459670	8609730	9985550	9697930	10034600
1249	Tb927.10.3010	-0.0309946	24.6485	6.75397e-05	hook complex protein, conserved	20757300	20520400	22333100	22906200	22137900	21254100
1250	Tb927.10.3020	-0.0881893	23.6997	6.75397e-05	hypothetical protein, conserved	11560900	11242900	10304500	11726900	11778900	12344600
1251	Tb927.10.3040	-0.205236	26.2357	6.75397e-05	succinate dehydrogenase subunit	102880000	94326400	91139900	104596000	106363000	130066000
1252	Tb927.10.3070	-0.00468923	23.2704	6.75397e-05	hypothetical protein, conserved	8355680	7351490	7077050	7434110	8605470	7264700
1253	Tb927.10.3080	0.0068774	26.0431	6.75397e-05	methionine biosynthetic protein, putative	58084100	57944700	58256300	58978500	60552700	57715300
1254	Tb927.10.3090	0.0852161	27.6894	6.75397e-05	hypothetical protein, conserved	206109000	209508000	205008000	202281000	200596000	195803000
1255	Tb927.10.3100	0.00888053	24.202	6.75397e-05	glycerol-3-phosphate acyltransferase, putative	16131700	16887700	16547900	16170300	17465100	16637300
1256	Tb927.10.310	0.049137	23.8845	6.75397e-05	pumillio/PUF RNA binding protein 3	14060200	14214100	14616000	13670000	14457900	14160600
1257	Tb927.10.3110	0.054129	22.7265	6.75397e-05	DNA primase large subunit, putative	7955150	7050250	7034370	7527860	7580730	6539200
1258	Tb927.10.3120	0.0330562	15.4267	6.75397e-05	cytochrome c oxidase assembly protein COX11, putative	30302.3	74762.2	47834	30382.8	57299.4	60497.8
1259	Tb927.10.3130	0.0188091	24.4751	6.75397e-05	myotubularin-associated protein, putative	16447500	16432900	17799600	16596100	17598000	16817600
1260	Tb927.10.3140	0.112551	19.4789	6.75397e-05	Basal body protein	600974	548634	697008	513364	716684	518782
1261	Tb927.10.3150	0.0294927	24.8674	6.75397e-05	N-acetyltransferase, putative	29652800	29073600	29389500	28544700	29139500	30478300
1262	Tb927.10.3160	-0.224181	22.9499	6.75397e-05	hypothetical protein, conserved	7511460	6864300	8452860	8359550	9661630	9098910
1263	Tb927.10.3170	0.037012	24.6955	6.75397e-05	GCN20-type ATP-binding cassette protein, putative	27718800	27564800	27405100	28980800	26842800	26505400
1264	Tb927.10.3180	-0.0100297	19.1534	6.75397e-05	zinc-finger of acetyl-transferase ESCO, putative	541340	483984	366484	380116	510092	530168
1265	Tb927.10.3200	0.0460259	27.0927	6.75397e-05	U2 splicing auxiliary factor, putative	149031000	145320000	145886000	144269000	147527000	144348000
1266	Tb927.10.3210	0.11672	29.7998	6.75397e-05	delta-1-pyrroline-5-carboxylate dehydrogenase, putative	891227000	925927000	852891000	793946000	849999000	881473000
1267	Tb927.10.3220	0.0480119	20.208	6.75397e-05	nucleolus protein, putative	1132970	942022	835396	925591	779368	1175300
1268	Tb927.10.3230	0.0072347	24.3905	6.75397e-05	CMGC/MAPK protein kinase, putative	23168300	22804000	24533900	24311700	24346600	22927100
1269	Tb927.10.3250	-0.264188	21.616	6.75397e-05	Mitochondrial SSU ribosomal protein, putative	2675780	2995990	2268120	3105320	3279850	3259590
1270	Tb927.10.3260	0.0341459	28.1017	6.75397e-05	Long-chain-fatty-acid--CoA ligase 5 (EC 6.2.1.3) (Long-chain acyl-CoA synthetase 5) (LACS 5), putative	294930000	286023000	291402000	279375000	293414000	299624000
1271	Tb927.10.3280	0.0965472	28.6725	6.75397e-05	60S ribosomal proteins L38, putative	421724000	450634000	416418000	379512000	442231000	414541000
1272	Tb927.10.3290	-0.144004	17.4602	6.75397e-05	hypothetical protein, conserved	207000	316631	305302	362952	292716	265647
1273	Tb927.10.3300	-0.382336	13.1605	6.75397e-05	Domain of unknown function (DUF4206), putative	4596.17	0	7635.1	5351.22	13096.8	6681.4
1274	Tb927.10.330	0.066425	24.0788	6.75397e-05	hypothetical protein, conserved	18004100	18206200	18370300	17517400	18178000	17493900
1275	Tb927.10.3310	0.0631487	24.5553	6.75397e-05	Component of motile flagella 76b	22143900	22655100	22274900	22379200	21839800	21310400
1276	Tb927.10.3320	-0.108723	17.8781	6.75397e-05	hypothetical protein, conserved	357562	281109	367236	361013	330167	406119
1277	Tb927.10.3330	0.0293369	24.7332	6.75397e-05	DDRGK domain containing protein, putative	30316600	27833300	28045200	28849000	28968400	28338300
1278	Tb927.10.3350	-0.0222745	24.492	6.75397e-05	major facilitator superfamily, putative	23834800	20871200	22067000	25523800	22865900	20929200
1279	Tb927.10.3370;Tb927.10.3380	0.322766	23.4036	6.75397e-05	60S acidic ribosomal protein P2, putative;60S acidic ribosomal protein P2, putative	8806090	17169100	7750600	8281520	9335000	8226090
1280	Tb927.10.3390	0.0541094	22.996	6.75397e-05	predicted TLD domain protein	8834450	8518840	8313860	8264390	8361920	8569670
1281	Tb927.10.340	0.0997032	22.9348	6.75397e-05	mitochondrial structure specific endonuclease I (SSE-1), putative	10419700	10486200	10077600	9730940	9349130	10427600
1282	Tb927.10.3430	-0.0628126	23.9753	6.75397e-05	hypothetical protein, conserved	13321800	13189400	13304000	14152200	14213000	14044300
1283	Tb927.10.3470	-0.0907737	23.7243	6.75397e-05	Ankyrin repeats (3 copies), putative	13867000	13395400	14547900	14926500	16070000	14431200
1284	Tb927.10.3480	-0.00542948	23.0148	6.75397e-05	hypothetical protein, conserved	6235870	6261140	6909860	6655120	6769000	6407390
1285	Tb927.10.3490	0.0837586	21.3081	6.75397e-05	kinetoplastid-specific dual specificity phosphatase, putative	3493950	3614770	3841620	3245610	3556440	3729720
1286	Tb927.10.3500	0.00223037	24.4882	6.75397e-05	splicing factor u2af 65 kda subunit	23329500	22465100	22268600	22134100	23873200	23366300
1287	Tb927.10.3510	-0.221431	18.0792	0.125825	tRNA pseudouridine synthase D (TruD), putative	302841	280001	333163	371526	390780	322452
1288	Tb927.10.3520	0.0616304	26.6553	6.75397e-05	protease regulatory ATPase subunit 4	107997000	104009000	105763000	101040000	102631000	107720000
1289	Tb927.10.3530	0.0773008	19.7089	6.75397e-05	hypothetical protein, conserved	790662	729488	688860	729829	712138	683453
1290	Tb927.10.3540	-0.0145527	23.6976	6.75397e-05	DNA-directed RNA polymerase I subunit RPA31	11148900	11224700	9834950	9944560	11074400	12211400
1291	Tb927.10.3550	0.0141743	25.6184	6.75397e-05	DNA repair helicase, putative	50345600	48888400	49838300	47496500	49428100	54073100
1292	Tb927.10.3560	0.0708365	25.9703	6.75397e-05	Protein arginine N-methyltransferase 1, prozyme	65334500	62878700	67928100	61452100	63876200	65464700
1293	Tb927.10.3570	0.00505779	24.1741	6.75397e-05	RNA editing exonuclease 2	18875600	17797100	18925000	18519700	18723900	19265800
1294	Tb927.10.3580	-0.196979	20.1158	6.75397e-05	Mitochondrial SSU ribosomal protein, putative	1746290	1722570	1502760	1898170	1990290	1896660
1295	Tb927.10.3590	-0.132573	22.7054	6.75397e-05	hypothetical protein, conserved	7588970	7631880	7811180	8049130	8782580	8922870
1296	Tb927.10.360	0.0917273	25.0738	6.75397e-05	hypothetical protein, conserved	36182000	35051800	35552200	34308200	33383000	34636200
1297	Tb927.10.3610	-0.047996	22.2272	6.75397e-05	hypothetical protein, conserved	6829600	4620910	5033060	6410040	5177840	5587650
1298	Tb927.10.3620	0.00176551	21.9088	6.75397e-05	Laminin-like protein, putative	4074000	4157530	3507880	3881820	3792240	4247290
1299	Tb927.10.3630	-0.0787375	22.0645	6.75397e-05	hypothetical protein, conserved	3941440	4109540	4113890	4397920	4112190	4582570
1300	Tb927.10.3640	0.0384765	26.3137	6.75397e-05	nuclear transmembrane protein, putative	66586500	75843800	65547800	69836500	71941700	64915200
1301	Tb927.10.3650	-0.0115376	24.0004	6.75397e-05	NADH-dependent fumarate reductase	16444600	16039000	15964400	16488000	16204300	17133700
1302	Tb927.10.3660	0.0312072	28.7501	6.75397e-05	aspartate aminotransferase	461970000	452677000	482487000	446340000	474969000	479256000
1303	Tb927.10.3670	0.0670365	24.9555	6.75397e-05	hypothetical protein, conserved	32699700	29096400	31206500	30050000	29966200	30518900
1304	Tb927.10.3680	-0.131947	21.0066	6.75397e-05	hypothetical protein, conserved	1783420	1714740	2120100	1882480	1998560	2387040
1305	Tb927.10.3700	-0.0909566	23.6322	6.75397e-05	AMP-activated protein kinase, gamma regulatory subunit	13591600	12159900	14298600	14262600	14994700	14156100
1306	Tb927.10.370	0.132282	23.1817	6.75397e-05	calcineurin B subunit, putative	9495230	8900460	9358200	8065240	9066360	8706120
1307	Tb927.10.3710	0.0489522	28.0359	6.75397e-05	proteasome activator protein PA26	298271000	270735000	265624000	240543000	289342000	298610000
1308	Tb927.10.3720	-0.0393192	25.1993	6.75397e-05	hypothetical protein, conserved	32142100	30463300	29256800	32667500	34689100	29184700
1309	Tb927.10.3730	-0.504	17.0938	6.75397e-05	SET domain containing protein, putative	181548	114079	193266	232574	249672	204853
1310	Tb927.10.3740	0.154025	19.4539	6.75397e-05	hypothetical protein, conserved	766404	802564	758159	645778	722024	762786
1311	Tb927.10.3750	-0.0265882	22.0757	6.75397e-05	Endonuclease/Exonuclease/phosphatase family, putative	4029210	3412160	3795960	3758510	4030370	3843990
1312	Tb927.10.3760	0.0185496	25.7615	6.75397e-05	vacuolar ATP synthase subunit d, putative	58847400	58547700	57337900	54007100	61699700	60840800
1313	Tb927.10.3770	-0.0405989	21.667	6.75397e-05	predicted TPR repeat protein	3507240	3674680	3424080	3830210	3504450	3775850
1314	Tb927.10.3780	0.0320077	21.4549	6.75397e-05	hypothetical protein, conserved	2677260	2324830	2430160	2308410	2525010	2560120
1315	Tb927.10.3790	-0.0658322	26.1134	6.75397e-05	hypothetical protein, conserved	62905800	64253300	60919700	65841300	69939600	65397300
1316	Tb927.10.3800	0.0270126	23.6885	6.75397e-05	predicted RING finger protein	14760900	13815300	13561000	14024500	14443600	13694000
1317	Tb927.10.3810	-0.10856	24.7809	6.75397e-05	Nucleoporin NUP65	20724700	19774700	19597300	19890100	23826500	22559600
1318	Tb927.10.3820	0.0396075	26.0254	6.75397e-05	hypothetical protein, conserved	61032400	56952100	62249000	58241600	60074500	60741500
1319	Tb927.10.3840;Tb927.11.14130	0.0538862	29.8933	6.75397e-05	60S ribosomal protein L18a, putative;ribosomal protein L18, putative	1020530000	1052180000	985555000	955215000	1084670000	984139000
1320	Tb927.10.3850;Tb11.v5.0479.1-p1	0.000686683	13.9797	6.75397e-05	hypothetical protein, conserved;Tb11.v5.0479.1-p1	0	0	0	0	0	0
1321	Tb927.10.3860	-0.0329134	23.5114	6.75397e-05	SNF-7-like protein, putative	12139800	11053200	13058400	12209400	13136800	12402300
1322	Tb927.10.3870	0.0629518	23.3022	6.75397e-05	hypothetical protein, conserved	8620330	9131690	9628020	8380650	9618050	8740610
1323	Tb927.10.3880	-0.0127424	22.1176	6.75397e-05	hypothetical protein, conserved	3593700	3521300	3595380	3583070	3785770	3636090
1324	Tb927.10.3890.1;Tb927.10.3890.2	0.610577	17.8381	6.75397e-05	phosphatidylinositol-4-phosphate 5-kinase, putative;phosphatidylinositol-4-phosphate 5-kinase, putative	345775	165646	190079	99268.7	213832	150945
1325	Tb927.10.3900	0.0754662	24.374	6.75397e-05	CAMK/CAMKL family protein kinase, putative	22573900	21310200	21338400	20657400	21416400	21078800
1326	Tb927.10.390	0.0176792	28.156	6.75397e-05	DUF2407 ubiquitin-like domain containing protein, putative	300455000	260587000	301244000	256195000	310268000	306778000
1327	Tb927.10.3910	0.376966	16.2868	6.75397e-05	hypothetical protein, conserved	82856.2	58230.2	105736	75937.7	50876	62793.5
1328	Tb927.10.3950	-0.050277	22.3791	6.75397e-05	hypothetical protein, conserved	5336380	5068360	5166230	5355830	5524500	5541700
1329	Tb927.10.3970	0.0110157	21.4626	6.75397e-05	hypothetical protein, conserved	4072770	2966000	4157210	4058020	3748120	3405590
1330	Tb927.10.3990	0.119309	29.5299	6.75397e-05	DHH1	758516000	785819000	760604000	674259000	748138000	755153000
1331	Tb927.10.4000	-0.00133268	25.2255	6.75397e-05	methylglutaconyl-CoA hydratase, mitochondrial precursor, putative	35322400	31990500	35332300	33272600	34839300	36757000
1332	Tb927.10.4010	0.0382627	23.3516	6.75397e-05	hypothetical protein, conserved	11234700	10720800	11379400	10790800	11367600	10939400
1333	Tb927.10.4020	0.361006	17.9077	6.75397e-05	hypothetical protein, conserved	262374	207649	232815	204631	186860	163814
1334	Tb927.10.4030	-0.147347	17.4473	6.75397e-05	hypothetical protein	115046	140528	147966	134587	170836	147454
1335	Tb927.10.4040	-0.0105673	26.7051	6.75397e-05	3-keto-dihydrosphingosine reductase	99517800	98411500	93077800	94135500	104174000	101526000
1336	Tb927.10.4050	0.374799	23.4318	0.0470102	serine palmitoyltransferase, putative	9157000	10308500	8378270	6775130	8367680	6788550
1337	Tb927.10.4060	0.00958406	23.6927	6.75397e-05	Ankyrin repeats (3 copies), putative	13674600	11729000	13361200	12842700	13417200	12929000
1338	Tb927.10.4070	0.0222051	21.7255	6.75397e-05	hypothetical protein, conserved	3627570	3395180	3412620	3146900	3586810	3754180
1339	Tb927.10.4080	-0.268689	18.6294	6.75397e-05	hypothetical protein, conserved	351391	364847	378790	427400	406845	510886
1340	Tb927.10.4090	-0.218938	22.2075	6.75397e-05	hypothetical protein, conserved	2778760	3520870	3532140	3508340	3549840	4614640
1341	Tb927.10.4100	0.0161702	25.1089	6.75397e-05	hypothetical protein, conserved	34889500	29665700	36718700	35957700	33135300	32815300
1342	Tb927.10.410	-0.0441377	12.9002	6.75397e-05	hypothetical protein, conserved	4874.34	5820.88	2889.61	5236.52	3967.68	4458.08
1343	Tb927.10.4110;Tb927.10.4120.1;Tb927.10.4120.2	0.098827	29.1279	6.75397e-05	60S ribosomal protein L30;60S ribosomal protein L30;60S ribosomal protein L30	606910000	596816000	620933000	551641000	609672000	585769000
1344	Tb927.10.4130	-0.102421	25.3451	6.75397e-05	NADH-ubiquinone oxidoreductase B13 subunit	45059200	38801100	38439500	45132200	39949400	49095900
1345	Tb927.10.4140	0.0751811	20.1394	6.75397e-05	Protein of unknown function (DUF1242), putative	1123690	1213360	822755	1050940	1018220	942793
1346	Tb927.10.4160	0.120336	23.3714	6.75397e-05	predicted zinc finger protein	9166300	9060000	8660900	8061430	8702140	8459660
1347	Tb927.10.4170	0.0254107	25.4231	6.75397e-05	hypothetical protein, conserved	39352600	41220000	36826400	38397000	40382800	38920400
1348	Tb927.10.4180	0.0949193	27.846	6.75397e-05	TFIIF-stimulated CTD phosphatase, putative	263512000	245460000	251013000	236794000	243018000	248345000
1349	Tb927.10.4200	0.0163259	25.313	6.75397e-05	Kinetoplastid kinetochore protein 24	41269600	36135700	39380100	41582600	41559200	34974700
1350	Tb927.10.420	0.025695	23.5214	6.75397e-05	Exocyst complex component EXO99	11455900	10357800	12055500	11006500	11263300	11595300
1351	Tb927.10.4210	-0.784578	16.7266	0.0421465	Basal body protein	73969.7	50659.6	0	138951	88447.1	100168
1352	Tb927.10.4220	-0.337277	23.434	0.094233	hypothetical protein, conserved	12333500	10611200	16250100	15969800	17109400	16625500
1353	Tb927.10.4230	0.153556	21.7642	6.75397e-05	hypothetical protein, conserved	3131600	3058630	3082700	2816020	2965040	2712730
1354	Tb927.10.4250	-0.0204982	23.5215	6.75397e-05	ADP-ribosylation factor-like 2, arl2	11212400	12687000	11540200	12199400	11741600	12680400
1355	Tb927.10.4260	-0.017891	24.5776	6.75397e-05	hypothetical protein, conserved	23920900	19817800	25313600	21755200	26175000	23243700
1356	Tb927.10.4270	0.0509917	24.9893	6.75397e-05	coatomer subunit zeta, putative	37400200	34529600	34960000	33412400	36995400	34975500
1357	Tb927.10.4290	-0.1368	22.976	6.75397e-05	hypothetical protein, conserved	7791530	6916140	8104800	8931140	8543260	8048200
1358	Tb927.10.4300	0.245555	14.1491	6.75397e-05	Trk system potassium uptake protein	14270.3	24433.7	11379.8	12152.9	15016.7	0
1359	Tb927.10.430	-0.0327188	20.5068	6.75397e-05	peroxidase, putative	1061310	1119030	1015780	994252	1012040	1349020
1360	Tb927.10.4390	-0.0462086	14.8982	6.75397e-05	hypothetical protein	19954.3	0	22152.4	16563.7	21175.7	29754.9
1361	Tb927.10.4400	0.0552206	21.0475	6.75397e-05	hypothetical protein, conserved	1880690	2571880	2358260	2318050	2083800	2219330
1362	Tb927.10.440	0.287874	16.4061	6.75397e-05	hypothetical protein, conserved	41374.4	72644.6	54817	33483.8	30192.4	93260.6
1363	Tb927.10.4470	-0.0566419	25.8502	6.75397e-05	hypothetical protein, conserved	65027600	64182800	59855200	67304100	68813100	64720500
1364	Tb927.10.450	-0.0111361	26.3769	6.75397e-05	Component of motile flagella 62	97543700	87760400	90222400	89511200	98647400	95615900
1365	Tb927.10.4520	0.0209244	22.8739	6.75397e-05	6-phosphofructo-2-kinase/fructose-2,6-bisphosphatas, putative	7992720	8248290	7982550	8319460	8133020	7884980
1366	Tb927.10.4530	0.107562	20.3893	6.75397e-05	hypothetical protein, conserved	1094500	1069110	1039590	1088140	963576	975265
1367	Tb927.10.4540	-0.0242876	22.2537	6.75397e-05	ARP2/3 complex subunit, putative	5342880	3782720	5852920	4848440	5463530	4962400
1368	Tb927.10.4550	-0.0132964	20.8964	6.75397e-05	hypothetical protein, conserved	1940380	1728250	1756650	1820280	1818330	1926730
1369	Tb927.10.4560;Tb927.10.4570	0.0725271	31.2051	6.75397e-05	elongation factor 2;elongation factor 2	2547820000	2434500000	2607000000	2348900000	2575900000	2484970000
1370	Tb927.10.4580	-0.0108628	24.7474	6.75397e-05	hypothetical protein, conserved	32151100	32104500	32775400	34045100	33635900	32152600
1371	Tb927.10.460	0.074052	25.6414	6.75397e-05	NIMA-related protein kinase	58577700	57055700	58640900	57647700	55194400	56315900
1372	Tb927.10.4610	0.00444993	26.5211	6.75397e-05	dolicholphosphate-mannose synthase, putative	78948800	75393900	77262400	77371200	81617300	77024200
1373	Tb927.10.4620	0.0322087	22.6987	6.75397e-05	peptidyl-prolyl cis-trans isomerase, putative	6804330	7231320	7419850	7273370	7326160	6782120
1374	Tb927.10.4630	0.276888	17.549	6.75397e-05	hypothetical protein, conserved	200999	272060	251843	214067	206000	183749
1375	Tb927.10.4640	0.136261	26.751	6.75397e-05	eukaryotic translation initiation factor 3 subunit l	118548000	119913000	120427000	108936000	113953000	111108000
1376	Tb927.10.4650	-0.361829	17.4992	6.75397e-05	hypothetical protein, conserved	0	0	174791	0	240757	215070
1377	Tb927.10.4660	-0.0206454	23.7191	6.75397e-05	Transcription factor S-II (TFIIS), central domain containing protein, putative	13078900	14027200	13422300	13535300	13483900	14940100
1378	Tb927.10.4670	0.418441	22.0991	6.75397e-05	hypothetical protein, conserved	3829550	3620330	3644340	1783060	4244160	2959520
1379	Tb927.10.4680	-0.0730322	13.9808	6.75397e-05	Mutt-Nudix-related hydrolase 5, putative	15140.1	18884.3	23322.1	16177.6	23111.9	21509.4
1380	Tb927.10.4690	-0.00541121	24.8897	6.75397e-05	dynein light chain, putative	30974400	29631500	33438900	32440700	33727300	30180000
1381	Tb927.10.4700	-0.0455004	22.563	6.75397e-05	dolicholphosphate-mannose synthase, putative	6136040	6091750	5919510	5958590	6448730	6695060
1382	Tb927.10.470	0.15508	24.0026	6.75397e-05	choline dehydrogenase, putative	13970000	14886400	16155300	15025500	11290600	15223600
1383	Tb927.10.4710	0.104564	26.4005	6.75397e-05	proteasome subunit beta type-2, putative	97172800	98042600	92307800	90662800	89802000	92869800
1384	Tb927.10.4720	-0.0320503	21.643	6.75397e-05	Ankyrin repeats (many copies), putative	2491840	2175540	2637210	2507760	2476210	2593700
1385	Tb927.10.4730	0.214964	17.1377	6.75397e-05	ribonuclease HII, putative	211026	247809	216243	181050	195790	213441
1386	Tb927.10.4740	-0.310529	21.6339	0.133129	nucleolar RNA-binding protein, putative	2472410	2348440	2454370	2828740	2942150	3440240
1387	Tb927.10.4750	-0.00244991	20.1692	6.75397e-05	hypothetical protein, conserved	980336	1128560	1065170	1008480	1165270	1059720
1388	Tb927.10.4760	0.0652511	25.114	6.75397e-05	Integral membrane protein DUF106, putative	30453600	32299300	29796700	31196700	29950300	29144800
1389	Tb927.10.4770	0.0112867	25.107	6.75397e-05	phosphatidylinositol-4-phosphate 5-kinase, putative	28927500	29981100	28171700	28164500	30621500	29440600
1390	Tb927.10.4780	-0.0843549	25.41	6.75397e-05	GPI inositol deacylase precursor	37684400	35730400	35471500	37895200	40433500	39538700
1391	Tb927.10.4790	0.361257	15.6901	6.75397e-05	hypothetical protein, conserved	25426.2	57135.1	29483.2	21839.7	27883.3	34527.4
1392	Tb927.10.4800	-0.0581054	22.5476	6.75397e-05	J binding protein 3, putative	6126980	5888780	5834690	6105580	6588880	6244990
1393	Tb927.10.4810	-1.39554	11.7706	6.75397e-05	hypothetical protein, conserved	0	0	0	3240.2	0	0
1394	Tb927.10.4820	-0.000342777	23.3284	6.75397e-05	hypothetical protein, conserved	8895460	8281620	8629820	8631720	8825980	8843800
1395	Tb927.10.4830	0.285983	19.145	0.261362	hypothetical protein, conserved	603304	620438	644398	512796	507744	536645
1396	Tb927.10.4840	-0.512964	20.9103	0.495342	transcription factor IIa, putative	1203720	1567480	1831680	2233460	2402940	1966550
1397	Tb927.10.4850	0.0615611	24.6796	6.75397e-05	hypothetical protein, conserved	30290500	28459400	29836900	26137200	30156600	30550600
1398	Tb927.10.4860	0.179333	19.3246	6.75397e-05	hypothetical protein, conserved	434309	547852	502894	491850	457630	383992
1399	Tb927.10.4870	-0.16382	21.154	6.75397e-05	tRNA-dihydrouridine synthase 2, putative	2286370	1734890	2039040	2290570	2290270	2281980
1400	Tb927.10.4890	0.143954	23.8779	6.75397e-05	zinc-finger of a C2HC-type, putative	16860100	16672200	16757100	15128000	16975300	14442200
1401	Tb927.10.4900	0.0632305	24.2092	6.75397e-05	TPR-repeat-containing chaperone protein DNAJ, putative	20959800	19832800	20239500	20457000	20162600	19001600
1402	Tb927.10.4910	-0.100822	19.5884	6.75397e-05	mitochondrial carrier protein	700332	663921	836844	704275	1041660	686597
1403	Tb927.10.4920	0.0173951	23.0281	6.75397e-05	hypothetical protein, conserved	8617400	8121990	8188940	8431680	8645790	8030080
1404	Tb927.10.4930	-0.105941	24.9786	6.75397e-05	protein phosphatase 2C, putative	36150800	29785400	37696400	37601000	39608800	36138700
1405	Tb927.10.4940	0.0158359	22.0211	6.75397e-05	Nuclear Dbf2-related kinase	3710000	7037480	4120510	5533900	3995050	4977340
1406	Tb927.10.4950	0.0646883	23.2407	6.75397e-05	U2 small nuclear ribonucleoprotein 16.5K	10893900	9930320	11176200	9958230	10502600	10711500
1407	Tb927.10.4980	-0.145516	24.9898	6.75397e-05	ubiquitin-like protein DSK2, putative	31876000	30439400	37253000	38261200	45098200	30157400
1408	Tb927.10.4990	0.12786	24.4396	6.75397e-05	cdc2-related kinase 3	27007900	26409800	27164600	25619200	25129400	24539600
1409	Tb927.10.5000	0.000102509	24.3897	6.75397e-05	hypothetical protein, conserved	21838700	20272800	21661800	21678700	20546500	22868800
1410	Tb927.10.5010	0.037962	24.8789	6.75397e-05	Elongation factor G1, mitochondrial, putative	21759700	21274100	23517800	21329200	22125500	22655600
1411	Tb927.10.5020	0.00492811	27.6011	6.75397e-05	Eukaryotic translation initiation factor 4E type 5	189114000	165991000	202792000	184813000	198137000	184236000
1412	Tb927.10.5030;Tb927.7.3680	0.352671	26.6495	0.0421465	ubiquitin/ribosomal protein S27a, putative;ubiquitin/ribosomal protein S27a, putative	131616000	144532000	106064000	91941500	105450000	107033000
1413	Tb927.10.5050	0.107383	25.6735	6.75397e-05	mitochondrial ATP synthase epsilon chain	50867300	57280200	48044400	57373300	45736900	45492000
1414	Tb927.10.510	-0.00142991	25.2123	6.75397e-05	Present in the outer mitochondrial membrane proteome 19	31686600	31070400	30598900	30245100	31794100	33432700
1415	Tb927.10.5110	0.078251	20.5289	6.75397e-05	KREPA4	1893290	1535550	1965500	1736260	1770980	1663090
1416	Tb927.10.5120	-0.0947411	23.3598	6.75397e-05	KREPA6	12065400	8765800	12512500	11671400	11698100	12503300
1417	Tb927.10.5130	0.0240659	22.0991	6.75397e-05	Protein C21orf2 homolog, putative	4234650	4382410	4289860	4577650	4010950	4356710
1418	Tb927.10.5140	0.0294457	25.9219	6.75397e-05	Mitogen-activated protein kinase 6	69506200	64804800	66210500	65406100	69301200	66034300
1419	Tb927.10.5170	0.119312	23.3855	0.0421465	XPC-binding domain containing protein, putative	10369700	9960440	11160300	9965040	9967660	9598990
1420	Tb927.10.520	-1.03454	24.146	4.51858	Mitochondrial ATP synthase subunit, putative	28079400	27213700	29226200	55585400	58994000	62084000
1421	Tb927.10.5230	0.0120872	25.5541	6.75397e-05	ADP-ribosylation factor-like protein 13, putative	52925500	49893200	51352400	51297100	52875500	51966300
1422	Tb927.10.5250	0.112022	24.9281	6.75397e-05	zinc finger protein family member, putative	27787400	26096700	27237200	23767500	25484800	27480500
1423	Tb927.10.5260	-0.00747282	23.965	6.75397e-05	C2 domain containing protein, putative	14133600	12931500	13631100	14166200	13647400	13881800
1424	Tb927.10.530	0.20106	24.3093	6.75397e-05	Plasma-membrane choline transporter, putative	15912700	14014500	13665200	12603800	13397200	12613700
1425	Tb927.10.5350	0.0508789	26.3141	6.75397e-05	dynein heavy chain, putative	76165200	74334900	74015500	73272400	74891500	73335400
1426	Tb927.10.5360;Tb927.10.5370	0.093052	29.4577	6.75397e-05	40S ribosomal protein S10, putative;40S ribosomal protein S10, putative	749228000	795757000	704867000	737353000	712416000	709720000
1427	Tb927.10.5380	0.0595608	25.671	6.75397e-05	intraflagellar transport protein 122	56973700	56716000	57254200	55616800	56552100	55422700
1428	Tb927.10.5390	-0.0526566	23.053	6.75397e-05	hypothetical protein, conserved	7356120	7253880	7397300	7783660	7866380	7611790
1429	Tb927.10.5400	0.00113483	25.0271	6.75397e-05	hypothetical protein, conserved	27934600	27989800	29963200	28123600	31883400	27727000
1430	Tb927.10.5430	-0.00668345	24.5663	6.75397e-05	Flagellar C1a complex subunit C1a-32, putative	25113100	23466200	23711700	24450600	24698200	24939900
1431	Tb927.10.5440	0.0279579	21.2248	6.75397e-05	RNA editing endoribonuclease	3214020	3350160	3496840	3188190	3239530	3630800
1432	Tb927.10.5450	0.0391631	24.224	6.75397e-05	ISWI complex protein	17380000	18161200	17147100	17107900	17764400	17433800
1433	Tb927.10.5460;Tb927.10.5480	0.107675	28.7238	6.75397e-05	60S ribosomal protein L24, putative;60S ribosomal protein L24, putative	498673000	449643000	416366000	412523000	436956000	444949000
1434	Tb927.10.5470.2	0.136503	26.6106	6.75397e-05	hypothetical protein, conserved	96979800	73078700	87184500	81074900	75281500	81393200
1435	Tb927.10.5490	-0.388886	14.7577	6.75397e-05	predicted HORMA domain protein	22220.4	20769.7	20235.8	19016.5	21101.9	54102.6
1436	Tb927.10.5500	-0.348618	18.5435	6.75397e-05	NADH-ubiquinone oxidoreductase complex I subunit, putative	863334	946468	936420	1166910	1118980	1269770
1437	Tb927.10.550	0.09658	22.3755	6.75397e-05	hypothetical protein, conserved	5310950	5310170	4311100	4540470	4989450	4642830
1438	Tb927.10.5510	0.167903	21.3886	0.087626	endonuclease/exonuclease/phosphatase, putative	2481980	2397090	2437610	2189790	2340220	2105380
1439	Tb927.10.5520	0.0710827	25.8343	6.75397e-05	AmmeMemoRadiSam system protein B, putative	55086600	53131800	52553200	53915700	50391900	52065500
1440	Tb927.10.5530	0.0519618	20.6755	6.75397e-05	hypothetical protein, conserved	1196910	1356540	1048230	1171990	1091040	1256690
1441	Tb927.10.5540	-0.106045	23.1654	6.75397e-05	hypothetical protein, conserved	10853600	10558100	10224100	11892100	11298300	11517700
1442	Tb927.10.5560	-0.0829403	22.9754	6.75397e-05	GPI alpha-mannosyltransferase III	6276290	6478900	6095520	7012620	7236800	6138300
1443	Tb927.10.5570	-0.0113472	18.2538	6.75397e-05	hypothetical protein, conserved	173218	210676	182743	138222	196271	263078
1444	Tb927.10.5580	0.0309925	21.794	6.75397e-05	hypothetical protein, conserved	3394840	3796380	3341730	3631190	3513150	3342070
1445	Tb927.10.5590	0.116721	20.1412	6.75397e-05	protein phosphatase 2C, putative	1180230	1030950	1236980	1016480	1078770	1132400
1446	Tb927.10.5600	0.0222244	23.1766	6.75397e-05	hypothetical protein, conserved	9162670	9014970	9602890	9563680	9155910	9162260
1447	Tb927.10.560	-0.0120303	26.9691	6.75397e-05	40S ribosomal proteins S11, putative	124981000	112824000	117862000	146394000	120310000	103397000
1448	Tb927.10.5610;Tb927.8.1110	0.0433794	30.3417	6.75397e-05	40S ribosomal protein S9, putative;40S ribosomal protein S9, putative	1408560000	1329130000	1445590000	1306720000	1513080000	1349320000
1449	Tb927.10.5630	0.121068	25.401	6.75397e-05	hypothetical protein, conserved	49525200	48759600	44704400	43621000	43359500	47302400
1450	Tb927.10.5640	0.0670641	24.2723	6.75397e-05	Gem-associated protein 2, putative	17324100	16272200	15587600	16192800	15533700	16132500
1451	Tb927.10.5660	-0.0488354	24.4339	6.75397e-05	heat shock protein, putative	23574300	23671500	24556000	25631500	24404800	25768800
1452	Tb927.10.5670	0.0328186	24.9794	6.75397e-05	N-acetyltransferase subunit Nat1, putative	34860700	33757100	32555800	35041800	33664700	32285000
1453	Tb927.10.5680	-0.0372472	22.8578	6.75397e-05	procyclin-associated gene 1 (PAG1) protein, putative	7778790	7265920	8228000	7586740	8650760	8104970
1454	Tb927.10.5690	0.065774	23.5582	6.75397e-05	procyclin-associated gene 2 (PAG2) protein, putative	13059500	12898900	13079400	12653700	12686600	12698200
1455	Tb927.10.5700	-0.107009	20.7957	6.75397e-05	Enriched in surface-labeled proteome protein 3	1420610	1228460	2506870	1967360	1611690	1812520
1456	Tb927.10.570	0.0272307	27.9563	6.75397e-05	Sec8 exocyst complex component specific domain containing protein, putative	231940000	241212000	247579000	227339000	256345000	240770000
1457	Tb927.10.5740	0.0409448	19.216	6.75397e-05	Protein of unknown function (DUF778), putative	482720	565351	500842	503859	575745	453830
1458	Tb927.10.5750	0.337084	17.9565	6.75397e-05	Extradiol ring-cleavage dioxygenase, putative	149257	237457	176298	0	165081	134724
1459	Tb927.10.5760	0.0343657	26.055	6.75397e-05	adenylate kinase, putative	56329200	52657700	52547300	51186100	52069900	58049400
1460	Tb927.10.5770	0.0896683	27.8771	6.75397e-05	Valosin-containing protein	247760000	233653000	243694000	224767000	233037000	239630000
1461	Tb927.10.5780	-0.113628	22.6131	6.75397e-05	amino acid tansporter, putative	6406330	5559490	6072280	6423090	6477100	6960880
1462	Tb927.10.5790	0.0354157	24.6084	6.75397e-05	hypothetical protein, conserved	28769600	28051600	26498200	26849400	27772400	28339900
1463	Tb927.10.5800	-0.938192	14.9815	6.75397e-05	hypothetical protein, conserved	6216.42	28044.6	25348.1	30510.7	33081.6	0
1464	Tb927.10.5810	0.0339222	30.172	6.75397e-05	The ARF-like 2 binding protein BART, putative	1242770000	1109750000	1153310000	1067840000	1207150000	1239710000
1465	Tb927.10.5820	-0.0500991	22.1845	6.75397e-05	predicted RanGDP binding protein	5477650	5379640	5442330	6146840	5537570	5526880
1466	Tb927.10.5830	-0.0768324	21.3983	6.75397e-05	hypothetical protein, conserved	4899630	5310640	5075610	5340370	5453840	5622840
1467	Tb927.10.5840	0.144947	29.5837	6.75397e-05	translation elongation factor 1-beta, putative	849784000	791019000	797691000	599202000	818572000	871267000
1468	Tb927.10.5850	0.0458717	25.5412	6.75397e-05	N-terminal region of Chorein, a TM vesicle-mediated sorter, putative	45814300	47086400	52085600	48390500	49011800	45895000
1469	Tb927.10.5860	0.100514	23.4244	6.75397e-05	hypothetical protein, conserved	10154800	10268000	11992900	10972100	10208500	9601850
1470	Tb927.10.5870	0.0836121	23.8593	6.75397e-05	Flagellum attachment zone protein 25	17075900	16519800	15454700	15547200	15684100	15954000
1471	Tb927.10.5880	0.160135	24.7561	6.75397e-05	Proteophosphoglycan, putative	25122900	29763600	24444700	22540700	24743400	24997400
1472	Tb927.10.5890	-0.0233546	20.7213	6.75397e-05	Galactose oxidase, central domain containing protein, putative	1640170	1602290	1622110	1841880	1633360	1565550
1473	Tb927.10.5900	-0.101411	23.8951	6.75397e-05	hypothetical protein, conserved	16370100	16981500	17264300	17177300	17395500	21048900
1474	Tb927.10.590	0.0744896	20.5012	6.75397e-05	hypothetical protein, conserved	1394110	1384370	1432590	1479970	1381340	1218900
1475	Tb927.10.5910	0.0758413	26.7107	6.75397e-05	Basal body protein	98832700	102620000	100831000	92819700	95333000	105495000
1476	Tb927.10.5920	0.0338283	25.1642	6.75397e-05	hypothetical protein, conserved	34408400	33955300	36082200	33994600	36133500	34052000
1477	Tb927.10.5940	0.142497	26.3746	6.75397e-05	NEK family Serine/threonine-protein kinase, putative	90689800	110399000	82880700	73355200	89145800	100882000
1478	Tb927.10.5980	0.0701251	23.7547	6.75397e-05	leucine-rich repeat protein (LRRP), putative	13124400	13282900	12692300	12086800	12844400	13069500
1479	Tb927.10.6000	0.11796	24.8139	6.75397e-05	hypothetical protein, conserved	28041200	28511800	29499600	28676600	27033200	25326700
1480	Tb927.10.600	-0.0991796	22.2179	6.75397e-05	Mitochondrial ribosomal protein L29	15410900	14900700	16242300	16675800	16628400	17538700
1481	Tb927.10.6010	-0.00859842	24.164	6.75397e-05	Cohesin subunit SCC3, putative	17150400	17141100	16633800	17272900	18031600	16969400
1482	Tb927.10.6020	0.187772	21.3315	6.75397e-05	hypothetical protein, conserved	2342940	2698640	1514340	1179330	2268090	2557370
1483	Tb927.10.6030	0.114147	27.033	6.75397e-05	proteasome subunit alpha type-1, putative	146327000	149590000	145203000	134643000	136895000	145565000
1484	Tb927.10.6050	0.0759287	30.0203	6.75397e-05	clathrin heavy chain	1081830000	1049080000	1096820000	996709000	1066460000	1077910000
1485	Tb927.10.6070	0.137949	26.4741	6.75397e-05	universal minicircle sequence binding protein 1	114225000	83162600	109770000	63959000	115201000	113594000
1486	Tb927.10.6090	-0.20566	20.7706	6.75397e-05	tRNA pseudouridine synthase A, putative	2775630	3233680	3183890	3568280	3319070	3902290
1487	Tb927.10.610	-1.23826	11.2409	6.75397e-05	hypothetical protein, conserved	585.384	0	1498.22	2533.89	8019.57	536.505
1488	Tb927.10.6150	0.0344916	22.2947	6.75397e-05	neurobeachin/beige protein, putative	5049560	5171750	5004290	5043620	5169560	4932290
1489	Tb927.10.6160	0.0346255	25.1958	6.75397e-05	Sec34-like family, putative	40102400	37547400	40642900	39160100	39488500	39215100
1490	Tb927.10.6170	-0.0678784	20.5814	6.75397e-05	hypothetical protein, conserved	2092530	2223020	2172680	2236330	2255350	2431450
1491	Tb927.10.6180	-0.0382131	22.4917	6.75397e-05	FLA1-like protein	5232330	4773580	4791880	4528580	5290040	5717550
1492	Tb927.10.6190	-0.0204062	21.2581	6.75397e-05	aldehyde dehydrogenase, putative	2043200	1989530	2111020	1925310	2092120	2341940
1493	Tb927.10.620	0.168785	21.6853	6.75397e-05	hypothetical protein, conserved	2971410	3327860	2901790	2948130	2683880	2695100
1494	Tb927.10.6210	-0.0031505	20.1569	6.75397e-05	TPR repeat, putative	960300	932558	1073590	1074220	1047440	903663
1495	Tb927.10.6220	0.0703615	23.6626	6.75397e-05	5'-3' exoribonuclease D	11314300	11425900	11644800	11252000	11133500	11007400
1496	Tb927.10.6230	-0.0146197	24.5253	6.75397e-05	MORN repeat containing protein	24315800	22391300	25085500	24852300	24979700	24103800
1497	Tb927.10.6240	-0.0212935	22.1723	6.75397e-05	ras-like small GTPase, putative	4401940	4301500	4113670	4217180	4573080	4460100
1498	Tb927.10.6250;Tb11.v5.0280.1-p1	-0.114839	19.9738	6.75397e-05	hypothetical protein, conserved;Tb11.v5.0280.1-p1	817100	932107	704318	818207	961210	909553
1499	Tb927.10.6260	0.0260649	24.988	6.75397e-05	ATP-dependent DEAD/H RNA helicase, putative	32195300	31554300	32861300	31778600	33639400	31479900
1500	Tb927.10.630	0.10021	22.6038	6.75397e-05	hypothetical protein, conserved	5455070	5222960	5253570	4812590	4951970	5392800
1501	Tb927.10.6360	0.0673059	24.1915	6.75397e-05	FAZ-tip-localizing protein required for cytokinesis	20694500	19002900	18217400	18310700	18237000	19814400
1502	Tb927.10.6380	-0.127969	17.6182	6.75397e-05	ring finger containing protein	132740	160321	189175	177942	216850	142095
1503	Tb927.10.6390	0.0790025	20.8573	6.75397e-05	hypothetical protein, conserved	1867500	1557580	1557680	1602030	1675340	1508350
1504	Tb927.10.6400;Tb927.10.6510	0.0652757	31.9569	6.75397e-05	chaperonin HSP60, mitochondrial precursor;chaperonin HSP60, mitochondrial precursor	3251290000	3019330000	3319520000	3026360000	3093090000	3288380000
1505	Tb927.10.640	-0.064119	25.381	6.75397e-05	arginine N-methyltransferase, type II	43432300	41375700	44882500	47651500	46323400	44460000
1506	Tb927.10.6410	-0.0195663	24.4217	6.75397e-05	DNA mismatch repair protein MSH6	22424500	21823500	21305000	23847600	22129800	21861800
1507	Tb927.10.6440	0.0163047	25.4879	6.75397e-05	phosphomannomutase	47119500	50497900	46232000	48756500	50415900	46106300
1508	Tb927.10.6450	0.147958	16.6056	6.75397e-05	2OG-Fe(II) oxygenase superfamily, putative	83548.4	104431	89883.6	84145.7	74417.1	95977.7
1509	Tb927.10.6460	0.135419	20.8316	6.75397e-05	protein phosphatase 2B, putative	1892030	1905460	1896600	1652110	1689670	1947660
1510	Tb927.10.6480	0.112795	19.4715	6.75397e-05	hypothetical protein, conserved	626997	736381	641100	583426	677298	622117
1511	Tb927.10.6490	0.143289	25.5021	6.75397e-05	KIAA1430 homologue, putative	49116300	53032100	48520300	47287200	47359600	44669800
1512	Tb927.10.6500	0.368188	19.3904	6.75397e-05	amino acid transporter, putative	560348	665741	492227	450784	652985	304760
1513	Tb927.10.650	0.0734084	24.7702	6.75397e-05	Component of motile flagella 17	25519500	25563100	26410000	24063400	24632600	26535100
1514	Tb927.10.6520	0.149604	13.2385	6.75397e-05	hypothetical protein, conserved	0	0	8098.91	7373.04	8635.99	6191.7
1515	Tb927.10.6530	0.0371998	23.7006	6.75397e-05	Dolichyl-P-Man:Man(5)GlcNAc(2)-PP-dolichyl alpha-1,3-mannosyltransferase	11219400	10810100	9616510	8635110	12010500	11037700
1516	Tb927.10.6540	0.142394	20.5301	6.75397e-05	kinetoplastid-specific phospho-protein phosphatase, putative	1636360	1656100	1693160	1492410	1478110	1629270
1517	Tb927.10.6550	-0.228544	23.3203	0.198674	Poly(ADP-ribose) polymerase and DNA-Ligase Zn-finger region/Zinc-finger (CX5CX6HX5H) motif containing protein, putative	9675070	8164310	9864230	11069000	11707800	10236000
1518	Tb927.10.6580	0.111696	22.1444	6.75397e-05	hypothetical protein	3688320	3979750	3183890	3078940	3512630	3619000
1519	Tb927.10.6590	0.0119803	22.7219	6.75397e-05	hypothetical protein, conserved	6798270	7235830	6847520	6850070	7144490	7105330
1520	Tb927.10.6600	0.00665168	20.8769	6.75397e-05	Kinetoplastid kinetochore protein 23	1871170	1720510	1722020	1851350	1756620	1770320
1521	Tb927.10.6610	0.0103543	24.9196	6.75397e-05	chaperone protein DnaJ, putative	25413200	25035700	24953000	24755300	26369400	25307900
1522	Tb927.10.6630	-0.0724525	26.6842	6.75397e-05	ATP-dependent RNA helicase DBP2A, putative	97027800	99165000	105952000	105336000	107052000	112275000
1523	Tb927.10.6640	-0.0312501	25.8821	6.75397e-05	transmembrane emp24 domain-containing protein	57285200	52694900	59834200	54607100	61438800	61251700
1524	Tb927.10.6650	0.0433982	24.2201	6.75397e-05	G10 protein homologue, putative	20085100	21755500	19409500	19405100	19227900	22069100
1525	Tb927.10.6670	0.0997353	24.5248	6.75397e-05	dynein light chain, putative	22539000	23220600	25411900	21170800	24156700	22473100
1526	Tb927.10.6680	0.0420551	23.0469	6.75397e-05	member of the NOL1/NOP2/sun family of proteins	9756130	9804440	9703110	9765430	9996930	9231030
1527	Tb927.10.6690	0.10566	24.179	6.75397e-05	protein tyrosine phosphatase 1	19295900	17856900	18620700	16412200	17227800	19351100
1528	Tb927.10.6700	0.130538	22.7357	6.75397e-05	Kinetochore interacting protein 3	5633090	5502730	5586370	5061940	4956360	5565090
1529	Tb927.10.670	-0.0681835	22.7991	6.75397e-05	hypothetical protein, conserved	7069750	7379550	7217390	7759260	7453800	7938660
1530	Tb927.10.6710	-0.16818	22.7664	6.75397e-05	hypothetical protein, conserved	6031510	5053440	6658370	6649630	6892620	6638980
1531	Tb927.10.6730	-0.0999975	27.2432	6.75397e-05	Plasma-membrane choline transporter, putative	126432000	118736000	125848000	130970000	140090000	135511000
1532	Tb927.10.6740	0.312005	17.8487	6.75397e-05	Plasma-membrane choline transporter, putative	0	259858	0	0	240857	195674
1533	Tb927.10.6750	-0.0493576	26.3363	6.75397e-05	Plasma-membrane choline transporter, putative	70248000	66024100	60549800	66577600	72219700	69043800
1534	Tb927.10.6760	0.231506	19.5235	6.75397e-05	Plasma-membrane choline transporter, putative	801956	922826	698216	779327	691271	622812
1535	Tb927.10.6780	0.0592021	28.0185	6.75397e-05	vacuolar protein sorting-associated protein 45, putative	268903000	281983000	263121000	267998000	262185000	269254000
1536	Tb927.10.6790	0.0222164	22.4034	6.75397e-05	Gamma-tubulin complex component 3-like protein	5156910	5094110	4799920	4908550	5185790	5000430
1537	Tb927.10.6800	0.0480476	26.8782	6.75397e-05	developmentally regulated GTP-binding protein, putative	134104000	130536000	126443000	121238000	136034000	129919000
1538	Tb927.10.680	0.014946	19.1006	6.75397e-05	Protein of unknown function (DUF971), putative	708622	840169	800667	781044	781453	795042
1539	Tb927.10.6810	0.0562896	24.7703	6.75397e-05	guanylate kinase, putative	27001700	27185200	25166300	25340400	26506100	26021700
1540	Tb927.10.6820	-0.0946902	28.5608	6.75397e-05	hypothetical protein, conserved	426345000	389485000	403947000	435323000	461513000	436431000
1541	Tb927.10.6840	-0.0597071	25.4543	6.75397e-05	hypothetical protein, conserved	39356800	39310600	40269100	41281300	45007600	40424500
1542	Tb927.10.6850	-0.303784	24.2411	6.75397e-05	Mitochondrial ribosomal protein S18, putative	17615900	18461600	16316800	20619100	21494400	23893700
1543	Tb927.10.6870	0.0617486	24.3943	6.75397e-05	short-chain dehydrogenase, putative	17457100	18224600	17067700	16319500	18236900	17044100
1544	Tb927.10.690	-0.181961	16.6729	6.75397e-05	palmitoyl acyltransferase 3, putative	91570.8	80395.3	67494.4	88506.1	97101.7	87871
1545	Tb927.10.6940;Tb927.10.6970	0.0842565	25.4413	6.75397e-05	Dipeptidyl-peptidase 8-like, putative;serine peptidase, Clan SC, Family S9B	49055200	47527500	46172200	44068500	46460700	47035700
1546	Tb927.10.6960	0.0386109	26.3748	6.75397e-05	hypothetical protein, conserved	90580500	85456500	99196500	92243400	87283300	93996600
1547	Tb927.10.6980	0.0738727	27.1183	6.75397e-05	caltractin, putative	152031000	130274000	170094000	140759000	150182000	146239000
1548	Tb927.10.6990	0.408984	23.0002	6.75397e-05	hypothetical protein, conserved	6610750	10508100	7239070	5796600	5447630	7214200
1549	Tb927.10.7000	0.0390472	22.0597	6.75397e-05	hypothetical protein, conserved	3646820	3908740	4069690	4081220	3656400	3784970
1550	Tb927.10.7010	-0.0680045	23.7601	6.75397e-05	hypothetical protein, conserved	15108900	11298300	15554500	15129200	15037000	14254900
1551	Tb927.10.7020.1-p1;Tb927.10.7020.2-p1	0.0797154	25.0932	6.75397e-05	Tb927.10.7020.1-p1;Tb927.10.7020.2-p1	31182900	31807200	33286000	29802000	30737400	32499500
1552	Tb927.10.7030	-0.0205695	19.9687	6.75397e-05	hypothetical protein, conserved	802656	928337	905266	911940	915352	885913
1553	Tb927.10.7050	0.0838125	23.2202	6.75397e-05	Chromatin assembly factor 1 subunit B	9848160	10296800	10178100	9561470	9657920	9952060
1554	Tb927.10.7060	0.0285746	26.0559	6.75397e-05	Nucleoporin NUP96	58356100	54512300	58919700	56811800	56428400	58745100
1555	Tb927.10.7070	-0.246483	22.4549	0.199522	small nuclear RNA-activating protein	4584080	3746770	4779540	5024340	5691730	5059100
1556	Tb927.10.7080	-0.150481	23.827	6.75397e-05	ATP-dependent DEAD/H RNA helicase, putative	20893100	20487700	18424300	21859400	22710400	23068400
1557	Tb927.10.7090	0.0477682	30.2201	6.75397e-05	Alternative oxidase, mitochondrial	1230750000	1313090000	1171260000	1121470000	1289330000	1278430000
1558	Tb927.10.710	-0.0332053	23.8853	6.75397e-05	hypothetical protein, conserved	13428800	12799000	13729400	13960300	13550100	14175200
1559	Tb927.10.7110	0.00864649	27.8374	6.75397e-05	Myo-inositol 1-phosphate synthase	230146000	232870000	233406000	235271000	234787000	238368000
1560	Tb927.10.7120	0.0759132	23.9606	6.75397e-05	hypothetical protein, conserved	16568800	15742100	15906900	15212300	16281700	15187800
1561	Tb927.10.7130	0.0806507	23.9923	6.75397e-05	hypothetical protein, conserved	16678700	18055700	16319800	16044100	16781600	16392800
1562	Tb927.10.7140	-0.110088	23.9711	6.75397e-05	membrane-bound acid phosphatase 2	16162200	16716400	16087500	17842700	18356100	17706100
1563	Tb927.10.7190	0.0705935	23.7873	6.75397e-05	D-tyrosyl-tRNA deacylase, putative	15891900	13932200	14355000	14127100	14046900	14676500
1564	Tb927.10.7200	0.104225	24.2958	6.75397e-05	TPR repeat, putative	21474900	20320800	20828300	19754700	20053000	19632200
1565	Tb927.10.720	0.103159	25.6461	6.75397e-05	Flagellum attachment zone protein 24	46582300	47837700	43763200	43671800	42533400	45153200
1566	Tb927.10.7210	-0.00658946	22.653	6.75397e-05	Flagellum attachment zone protein 17	6327650	6291310	6153610	6229690	6527630	6460790
1567	Tb927.10.7230	0.0421988	25.8634	6.75397e-05	Flagellar Member 1	56391100	54558500	55792700	53973300	56490100	54989600
1568	Tb927.10.7240	0.00924324	21.3252	6.75397e-05	kinetoplastid kinetochore protein 14	2579890	2813810	2601640	2677310	3069020	2378450
1569	Tb927.10.7250	0.305624	16.7458	6.75397e-05	hypothetical protein, conserved	119315	110208	116318	77293	92453.3	118339
1570	Tb927.10.7270	0.143522	21.4502	6.75397e-05	hypothetical protein, conserved	2310120	2347110	2615920	2132950	2419260	2151090
1571	Tb927.10.7280	0.0333293	24.7393	6.75397e-05	pre-mRNA splicing factor ATP-dependent RNA helicase, putative	24894300	26248300	23191500	25591200	23605000	24885600
1572	Tb927.10.7290	-0.0339647	23.8484	6.75397e-05	Flagellar Member 2	16174400	15490400	17406300	16571000	16331700	18353600
1573	Tb927.10.7300	-0.227826	24.9363	6.75397e-05	hypothetical protein, conserved	29826500	22624700	35101500	34687300	31887400	36540000
1574	Tb927.10.730	0.0386837	26.1344	6.75397e-05	ATP synthase, putative	76613300	74276900	77322200	72978100	77580600	76552900
1575	Tb927.10.7310	0.0364586	24.477	6.75397e-05	terminal uridylyltransferase 3, putative	23043800	24370300	22993200	23522200	23352300	23164900
1576	Tb927.10.7320	-0.511353	14.6949	6.75397e-05	hypothetical protein, conserved	0	0	19338.5	20732.2	35348.2	28945
1577	Tb927.10.7330;Tb927.10.7340	0.0658782	29.9891	6.75397e-05	40S ribosomal protein S24E, putative;40S ribosomal protein S24E, putative	1099880000	1100390000	1025640000	1048490000	1029640000	1080660000
1578	Tb927.10.7350	0.0456668	26.6141	6.75397e-05	hypothetical protein, conserved	90599700	89792000	93092200	91433500	92564700	86922400
1579	Tb927.10.7360	0.0735514	25.2454	6.75397e-05	ATP-binding cassette protein, putative	32657500	33590900	32019700	30197800	34080300	31181200
1580	Tb927.10.7380	-0.292905	20.0031	6.75397e-05	LSU ribosomal protein, mitochondrial, putative	2324990	2657470	2840220	3247690	3262070	3209110
1581	Tb927.10.7390	-0.0166496	22.5534	6.75397e-05	PHF5-like protein, putative	7144870	6531760	6875900	6978020	6922040	7276670
1582	Tb927.10.7400	0.0333598	23.776	6.75397e-05	predicted zinc finger protein	11328100	10915100	12478400	11074300	11773500	11705700
1583	Tb927.10.740	0.069686	29.257	6.75397e-05	structural maintenance of chromosome 4, putative	579661000	567170000	560911000	540475000	567752000	559093000
1584	Tb927.10.7410	-0.0416927	28.8411	6.75397e-05	succinyl-CoA ligase [GDP-forming] beta-chain, putative	446131000	423242000	441814000	411475000	480693000	494074000
1585	Tb927.10.7420	0.0796735	27.04	6.75397e-05	bromodomain factor 2 protein, putative	159823000	150527000	144581000	136168000	149435000	155036000
1586	Tb927.10.7430	0.070697	23.3721	6.75397e-05	GTP-binding protein, putative	9344650	9221560	9229830	9033990	9125710	8824480
1587	Tb927.10.7440	0.00970387	25.6187	6.75397e-05	ATP-dependent RNA helicase MTR4	49337700	48990800	50052900	50664300	50491300	49395500
1588	Tb927.10.7450	-0.137711	23.2758	6.75397e-05	Ribosomal RNA processing protein 41A	9887500	8607680	10650900	10956700	11041100	10565200
1589	Tb927.10.7470	0.0828258	22.9994	6.75397e-05	RNA-binding protein, putative	8015670	9065230	7100650	7037020	7665680	8529740
1590	Tb927.10.7480	0.00858609	22.6997	6.75397e-05	hypothetical protein, conserved	5859540	5430030	5094240	5837370	5670720	5085560
1591	Tb927.10.7490	-0.00434334	22.5715	6.75397e-05	cullin 2, putative	5789620	5679570	5937170	5962250	5838270	5984700
1592	Tb927.10.7500	0.0832012	27.1993	6.75397e-05	fibrillarin	147922000	150618000	152542000	143575000	146446000	145511000
1593	Tb927.10.750	-0.103237	23.6764	6.75397e-05	hypothetical protein, conserved	11693700	11407600	9890720	10628200	13476800	12103100
1594	Tb927.10.7510	0.014048	24.4242	6.75397e-05	chromatin binding protein, putative	21509900	21920900	21938000	22309100	22347900	21412800
1595	Tb927.10.7520	-0.0747393	20.1256	6.75397e-05	folylpolyglutamate synthase, putative	1364530	1443160	1523250	1652820	1446860	1541250
1596	Tb927.10.7540	0.0364762	22.4331	6.75397e-05	VRR-NUC domain containing protein, putative	5799990	5864190	5946150	5593250	6205260	5713730
1597	Tb927.10.7550.1	0.0434167	24.5309	6.75397e-05	hypothetical protein, conserved	23385500	25676600	24195200	23819100	24815500	23878400
1598	Tb927.10.7560	-0.0438868	23.602	6.75397e-05	methyltransferase domain containing protein, putative	13632300	12590600	13173500	13917000	13771300	13706300
1599	Tb927.10.7570	-0.0959807	27.4771	6.75397e-05	dihydrolipoamide acetyltransferase E2 subunit, putative	182753000	164879000	203086000	185935000	205922000	208867000
1600	Tb927.10.7580	-0.00633357	23.6534	6.75397e-05	Exportin-5, putative	12081000	12461400	11775700	12082600	12639700	12472900
1601	Tb927.10.7590	-0.186595	21.2682	6.75397e-05	hypothetical protein, conserved	2739980	2122690	3405320	3080930	3092510	3228570
1602	Tb927.10.7600	-0.000832701	25.9903	6.75397e-05	Centrosomal protein POC5, putative	56632400	51994100	57756700	56131100	57910600	55873100
1603	Tb927.10.760	0.351491	19.6463	0.450114	hypothetical protein, conserved	711330	698184	650988	533275	526616	582315
1604	Tb927.10.7610	-0.112382	21.594	6.75397e-05	NADH-ubiquinone oxidoreductase complex I subunit, putative	3317690	3637460	3405300	3693380	3857080	3846010
1605	Tb927.10.7620	-0.0529293	22.6762	6.75397e-05	mitochondrial ATP-dependent zinc metallopeptidase, putative	7988890	7891570	7632060	7596580	8452030	8857050
1606	Tb927.10.7630	0.0502095	24.464	6.75397e-05	transportin2- like protein	24183400	24304900	23403500	23396400	23441300	24022000
1607	Tb927.10.7670	-0.141666	22.686	6.75397e-05	Protein of unknown function (DUF2962), putative	6119170	6019430	6386630	6480030	7146790	7211530
1608	Tb927.10.7680	0.07394	26.4522	6.75397e-05	GTPase activating protein, putative	93839000	90896900	87780600	81473900	93279900	90263700
1609	Tb927.10.7690	0.0150864	26.4974	6.75397e-05	Component of motile flagella 4	86449900	82858000	81948100	83308900	85981400	84804200
1610	Tb927.10.7700	0.0378265	25.5985	6.75397e-05	ATP-binding cassette protein subfamily G	36348500	38151500	36076800	35679900	35233700	39168800
1611	Tb927.10.770	-0.11754	22.0111	6.75397e-05	RF-1 domain containing protein, putative	5134130	4509250	5223530	5241070	5289020	5884960
1612	Tb927.10.7710	-0.0608455	22.5951	6.75397e-05	40S ribosomal protein S8, putative	4975690	5183140	5258900	5280420	5295600	5817720
1613	Tb927.10.7730	0.0157056	25.7879	6.75397e-05	Domain of unknown function (DUF4496), putative	55415500	58975000	54774000	54197800	58252000	58524700
1614	Tb927.10.7740	0.0161816	24.7728	6.75397e-05	protein transport protein SEC23	30033800	27180400	31042200	28596900	30652300	29734100
1615	Tb927.10.7750	-0.00984827	23.8721	6.75397e-05	hypothetical protein, conserved	14638800	15119500	14816300	15657600	15352200	14775300
1616	Tb927.10.7760	-0.161573	20.9664	6.75397e-05	hypothetical protein, conserved	1702380	1607080	1940570	2037440	1792030	2140960
1617	Tb927.10.7770	0.047659	23.6612	6.75397e-05	hypothetical protein	11752400	13006300	12230900	11979200	11841700	12659700
1618	Tb927.10.7780	-0.0219523	23.9109	6.75397e-05	Mitogen-activated protein kinase KFR1	15340100	14506700	16001100	15185100	16676300	15618800
1619	Tb927.10.7790	0.0333565	24.9269	6.75397e-05	ubiquitin fusion degradation protein, putative	33647700	32622400	32777400	34089400	33057900	31699900
1620	Tb927.10.7800	-0.00175507	22.3937	6.75397e-05	cop9 signalosome complex subunit, putative	5863320	5361050	5284040	5499430	5501700	5825600
1621	Tb927.10.780	0.0983175	17.2576	6.75397e-05	Ring finger domain containing protein, putative	195931	145317	212107	181946	187608	150609
1622	Tb927.10.7810	0.018386	23.7755	6.75397e-05	Pre-rRNA-processing protein ESF1, putative	13738200	14606500	13388600	14227600	14242800	13539500
1623	Tb927.10.7820	-0.0639118	24.407	6.75397e-05	hypothetical protein, conserved	18258300	17067000	20768300	19627000	19897600	20093800
1624	Tb927.10.7830	0.0569889	25.3311	6.75397e-05	hypothetical protein, conserved	35773400	31854400	37586700	31110100	38974600	33406800
1625	Tb927.10.7840	-0.16628	20.0474	6.75397e-05	hypothetical protein, conserved	1253960	982462	1298360	1426010	1276810	1304150
1626	Tb927.10.7850	-0.115202	22.4432	6.75397e-05	protein-L-isoaspartate, putative	6007450	4648260	5365020	5642830	5510550	6468960
1627	Tb927.10.7860	0.0127063	23.8205	6.75397e-05	hypothetical protein, conserved	18579700	17308700	16901700	18275300	16940700	18153900
1628	Tb927.10.7870	0.143153	20.0902	6.75397e-05	hypothetical protein, conserved	650499	806633	673546	630331	612429	713936
1629	Tb927.10.7880	-0.014849	24.3414	6.75397e-05	Sperm tail/Sperm tail C-terminal domain containing protein, putative	18935300	18791200	18981800	19233800	20206500	19035500
1630	Tb927.10.7890	0.112556	22.0939	6.75397e-05	hypothetical protein, conserved	4900030	5161320	5248130	4601580	5523870	4370120
1631	Tb927.10.7900	-0.149084	23.2778	6.75397e-05	hypothetical protein, conserved	8838860	7735570	8855670	8291630	10335000	10199100
1632	Tb927.10.790	0.0633429	30.4173	6.75397e-05	vesicle-associated membrane protein, putative	1392080000	1529730000	1375690000	1325950000	1439060000	1452300000
1633	Tb927.10.7910	0.0581786	21.7462	6.75397e-05	RNA editing complex protein, putative	7271170	7564090	6534790	6677560	6894960	7322620
1634	Tb927.10.7920	-0.0944772	24.6211	6.75397e-05	hypothetical protein, conserved	22828800	21605900	22720400	24474800	24572000	24093700
1635	Tb927.10.7925	-0.2578	22.1256	6.75397e-05	hypothetical protein	5228880	6107770	5098560	4354860	6876020	9828530
1636	Tb927.10.7930	0.0900565	29.0592	6.75397e-05	2,3-bisphosphoglycerate-independent phosphoglycerate mutase	600222000	600103000	625244000	584693000	589436000	582849000
1637	Tb927.10.7940	0.0103636	24.4105	6.75397e-05	methyltransferase, putative	21710500	22808500	20653300	22070600	21231400	22698600
1638	Tb927.10.7960	0.0917314	24.2705	6.75397e-05	hypothetical protein, conserved	20993900	22117900	21865300	19410000	23143200	19855000
1639	Tb927.10.7970	0.00578968	21.9659	6.75397e-05	Organic solute transporter Ostalpha, putative	3913330	4385850	3743490	3779170	4320340	4107740
1640	Tb927.10.7980	-0.189818	22.204	6.75397e-05	hypothetical protein, conserved	3238150	3513210	3582780	3808420	4046460	4141140
1641	Tb927.10.7990	0.0255365	24.8674	6.75397e-05	replication factor C subunit 3, putative	24703000	25140900	25019600	24672100	25329700	25069200
1642	Tb927.10.8000	0.0363635	26.0686	6.75397e-05	hypothetical protein, conserved	64630500	61052900	58331700	58926900	62199400	62111200
1643	Tb927.10.800	-0.260848	21.7475	0.0361382	hypothetical protein, conserved	3275270	3917300	3689140	4499060	4578650	4170290
1644	Tb927.10.8010	-0.215463	21.7541	0.0741355	hypothetical protein, conserved	2837900	2814410	2864540	3698520	3235730	3154020
1645	Tb927.10.8020	0.0662844	27.2255	6.75397e-05	prolyl endopeptidase	153049000	152057000	151656000	149002000	149041000	148190000
1646	Tb927.10.8030	-0.445103	25.369	1.69536	Mitochondrial ATP synthase subunit 5	46548700	43702900	43837700	58899600	62451300	65095300
1647	Tb927.10.8040	0.0867496	26.7622	6.75397e-05	beta adaptin, putative	119131000	114351000	115065000	107783000	111860000	116075000
1648	Tb927.10.8050	-0.113829	19.7493	6.75397e-05	TFIIF-stimulated CTD phosphatase, putative	994935	977882	924315	1027380	1294160	900465
1649	Tb927.10.8060	0.0757859	25.5933	6.75397e-05	SET domain containing protein, putative	52458600	52136500	51433200	49473800	50952000	50823000
1650	Tb927.10.8080	0.0600761	24.1572	6.75397e-05	Uncharacterized conserved protein (DUF2042), putative	18524900	17421900	17545500	17169000	17356600	17810500
1651	Tb927.10.8090	-0.0585156	21.6416	6.75397e-05	hypothetical protein, conserved	2893370	3060250	2986240	3104670	3144840	3226500
1652	Tb927.10.8100	-0.0514634	20.6691	6.75397e-05	hypothetical protein, conserved	1581240	1635220	1665990	1796560	1698660	1653470
1653	Tb927.10.810	0.0761054	23.3903	6.75397e-05	Pentatricopeptide repeat protein (PPR), putative	11198900	11555400	10688000	10543900	10844700	10948800
1654	Tb927.10.8110	-0.389706	25.8745	1.63999	Protein of unknown function (DUF2453), putative	75849700	69449500	86517800	104851000	100864000	103304000
1655	Tb927.10.8120.1	-0.032885	23.5446	6.75397e-05	RNA ligase/AAA domain containing protein, putative	11432400	12365700	11503000	11901800	12633700	12278700
1656	Tb927.10.8130	-0.0862952	22.9802	6.75397e-05	hypothetical protein, conserved	6339200	7149660	8037940	7394010	8489190	7348850
1657	Tb927.10.8140	-0.0412107	23.0645	6.75397e-05	EVE domain containing protein, putative	8314570	8271890	8279540	9170140	8714800	8218840
1658	Tb927.10.8150	0.101822	21.0943	6.75397e-05	Bromodomain factor 1	2101280	2075370	2021620	1977820	1874510	2027900
1659	Tb927.10.8160	0.156622	22.856	6.75397e-05	hypothetical protein, conserved	6029390	6080130	5833510	5235090	5198090	6004310
1660	Tb927.10.8170	0.0313301	25.2967	6.75397e-05	Nucleoporin NUP144	35454900	34396000	34562300	34660400	36135400	33564100
1661	Tb927.10.8180	0.0086658	23.0521	6.75397e-05	hypothetical protein, conserved	7514750	7418760	7897960	7408820	7980500	7742980
1662	Tb927.10.8190	0.040231	27.9759	6.75397e-05	T-complex protein 1, theta subunit, putative	284456000	268383000	278393000	278209000	277714000	271324000
1663	Tb927.10.8200	0.0405077	25.1061	6.75397e-05	Ribosomal protein L1p/L10e family, putative	34747900	32834300	35318100	32148800	34472800	35576400
1664	Tb927.10.820	0.036858	23.9309	6.75397e-05	hypothetical protein, conserved	17776900	19152500	15867900	17315700	17071300	17978300
1665	Tb927.10.8210	-0.0492193	23.5614	6.75397e-05	KREPA2	13489200	11916900	14557500	14655100	13701200	13688400
1666	Tb927.10.8220.1;Tb927.10.8220.2	-0.303066	22.6342	6.75397e-05	hypothetical protein, conserved;hypothetical protein, conserved	4825680	7446850	6312650	7196580	7231240	8654460
1667	Tb927.10.8240	-0.119232	22.8959	6.75397e-05	Cytokinesis initiation factor 4	8616800	7253700	7777240	8497430	8800730	8814650
1668	Tb927.10.8250	-0.277024	18.645	6.75397e-05	hypothetical protein, conserved	289436	420833	239837	352545	329914	467458
1669	Tb927.10.8260	-11.6475	19.8568	7.7775	hypothetical protein, conserved	0	0	0	6976830	7098060	3501580
1670	Tb927.10.8270;Tb927.10.8290	0.0411206	26.1023	6.75397e-05	eukaryotic translation initiation factor 3 subunit c;eukaryotic translation initiation factor 3 subunit c	76778700	76480400	75536100	74509700	79297200	73577400
1671	Tb927.10.8300	-0.0825497	18.7756	6.75397e-05	U1A small nuclear ribonucleoprotein	438650	412258	429003	495693	470800	413351
1672	Tb927.10.830	-0.0902104	26.476	6.75397e-05	adenylate kinase, putative	96810900	78485000	100074000	92805900	104393000	101088000
1673	Tb927.10.8310	-0.334437	15.0299	6.75397e-05	histone acetyltransferase	34362.1	29378.8	24723.5	37923.1	34936.2	39147.5
1674	Tb927.10.8330	-0.0897988	21.8261	6.75397e-05	S. cerevisiae PSP1 homologue, putative	5068330	4926270	4904230	5999280	5940370	4375850
1675	Tb927.10.8360.2	-0.00407074	28.5373	6.75397e-05	Poly(A)-specific ribonuclease PARN-2	395890000	381621000	378232000	391000000	399781000	395818000
1676	Tb927.10.8370	0.608547	13.3416	0.00752022	Mitoribosomal SSU assembly factor 29	10327.1	5598.86	0	3964.23	4372.19	7472.98
1677	Tb927.10.8380	0.0243308	22.0273	6.75397e-05	hypothetical protein, conserved	4719950	4187970	4030310	4343460	4603680	4001750
1678	Tb927.10.8390	0.0729422	26.187	6.75397e-05	Concanavalin A-like lectin/glucanases superfamily/SPRY domain/HECT-domain (ubiquitin-transferase), putative	73095100	74173200	73090500	70612200	71710100	71784400
1679	Tb927.10.8400	-0.273221	16.6477	6.75397e-05	legume-like lectin, putative	86488.7	115449	67830.4	78645.2	164310	96427
1680	Tb927.10.840	-0.0177262	25.0741	6.75397e-05	Flagellum attachment zone protein 6	34064200	29965300	34804800	32775300	35504800	33704800
1681	Tb927.10.8410	0.0282753	22.6702	6.75397e-05	hypothetical protein, conserved	4785200	6206960	5451410	5308210	5190310	5860360
1682	Tb927.10.8420	0.0614378	26.6245	6.75397e-05	Phosphatidylinositol 3-kinase tor1	106983000	104158000	102089000	103327000	104025000	99550000
1683	Tb927.10.8430	-0.0237988	29.0297	6.75397e-05	40S ribosomal protein S12, putative	573152000	527843000	574787000	552795000	609351000	583113000
1684	Tb927.10.850	-0.106852	23.7816	6.75397e-05	hook complex protein, conserved	11364500	10907100	11772700	11889300	12393200	13107100
1685	Tb927.10.8540	-0.00492844	25.9794	6.75397e-05	chaperone protein DnaJ, putative	68524800	66025900	72943000	69570600	69275100	73810700
1686	Tb927.10.8560	0.0379463	25.5773	6.75397e-05	small GTPase, putative	46947700	47801800	45329100	43901300	47856200	47689200
1687	Tb927.10.8570	0.194967	25.2188	6.75397e-05	hypothetical protein, conserved	35994500	42734200	40050200	34414300	37932300	33529000
1688	Tb927.10.8580	-0.0352757	20.0278	6.75397e-05	ADP-ribosylation factor-like protein 3b, putative	858666	811658	869852	765109	944471	948262
1689	Tb927.10.8590	-0.0917435	23.4315	6.75397e-05	flagellum transition zone component	10329000	10612200	8675460	9753700	10795600	11580700
1690	Tb927.10.8600	0.0410489	24.982	6.75397e-05	Vps54-like protein, putative	32539500	34303000	33441900	32384100	32821800	34322500
1691	Tb927.10.8610	0.181037	22.1739	6.75397e-05	hypothetical protein, conserved	5874600	4806080	4846910	5592090	4722240	3760270
1692	Tb927.10.8620	-0.0963045	20.1257	6.75397e-05	hypothetical protein, conserved	2237120	2434930	2753140	2564960	2566330	2933680
1693	Tb927.10.8630	0.0914786	24.903	6.75397e-05	Sucrase/ferredoxin-like, putative	32281300	31478500	32062800	29862600	30854400	31116600
1694	Tb927.10.8640	0.0249204	25.7121	6.75397e-05	Galactose oxidase, central domain containing protein, putative	57472900	59078900	57746500	57232400	59727700	58084300
1695	Tb927.10.8660	-0.0855685	23.4085	6.75397e-05	Fis1 C-terminal tetratricopeptide repeat, putative	10189300	9375680	12040200	10714800	11541700	11772600
1696	Tb927.10.8670	-0.140135	19.1545	6.75397e-05	hypothetical protein, conserved	738777	860972	690777	967365	782848	814829
1697	Tb927.10.8680	-0.105068	19.2538	6.75397e-05	hypothetical protein, conserved	581141	494345	571112	554988	585444	658577
1698	Tb927.10.8690	0.0406945	21.2768	6.75397e-05	TIGR00269 family protein, putative	2266370	2836690	2373330	2481360	2513470	2370860
1699	Tb927.10.8700	0.0510599	19.0419	6.75397e-05	selenoprotein, putative	472918	458877	410002	476716	405405	433827
1700	Tb927.10.870	-0.0621845	23.3736	6.75397e-05	Furrow 1 protein	10754900	10400200	11312200	11754900	10557400	12294000
1701	Tb927.10.8710	-0.123181	24.0708	6.75397e-05	centrin-3	16376600	10943400	16324100	13557600	17528900	16866400
1702	Tb927.10.8720	0.00496072	25.4587	6.75397e-05	CCR4-NOT transcription complex subunit 10, putative	48577700	43760600	45838400	43172500	49031700	48547200
1703	Tb927.10.8730	0.0146643	23.7801	6.75397e-05	ABC1 family, putative	15251300	15024700	15643200	14592300	15612800	16197500
1704	Tb927.10.8770	-0.0894764	23.9992	6.75397e-05	disgorgin, putative	14102000	14592000	15516800	15373400	15681200	16923900
1705	Tb927.10.8780	0.0450956	26.0661	6.75397e-05	AAA domain containing protein, putative	64716500	62213300	63983700	62391800	63360400	63297200
1706	Tb927.10.8790	0.0418291	24.7261	6.75397e-05	OTU-like cysteine protease, putative	30174700	29240600	27205400	28801400	26752400	30379000
1707	Tb927.10.8800	-0.0517147	18.5824	6.75397e-05	SUMO-interacting motif-containing protein	374438	365691	423591	386742	459127	380923
1708	Tb927.10.880	-0.00160493	22.3486	6.75397e-05	thymidine kinase	5816300	5540550	5886980	5731120	6363120	5520010
1709	Tb927.10.8810	0.087069	17.2535	6.75397e-05	hypothetical protein, conserved	134361	126398	152355	129630	120649	144038
1710	Tb927.10.8820	-0.00557392	25.1393	6.75397e-05	hook complex protein, conserved	36766900	34712000	32920200	34917900	35898100	36093300
1711	Tb927.10.8830	-0.0258013	25.5176	6.75397e-05	Flagellum attachment zone protein 5	43158500	40373100	41792900	40126400	47206800	43205700
1712	Tb927.10.8850	0.032519	23.5791	6.75397e-05	A distinct subfamily of CDD/CDA-like deaminases, putative	12825700	12639100	12985200	12390400	13066100	12889700
1713	Tb927.10.8860	0.164049	24.2549	6.75397e-05	hypothetical protein, conserved	17146600	18011500	16650300	13683000	16993800	16706300
1714	Tb927.10.8870	0.146061	22.599	6.75397e-05	Paraflagellar rod (PFR) assembly factor 1	6387880	5758210	5959250	5169380	5844790	5666330
1715	Tb927.10.8880	0.0503996	22.593	6.75397e-05	RNA interference factor 4	5965610	5949950	6208700	6168020	5796970	5870640
1716	Tb927.10.8890	0.0214931	24.5241	6.75397e-05	kinetoplast DNA-associated protein, putative	38080900	39326100	33183200	35753000	38327800	36929600
1717	Tb927.10.8900	-0.00514161	23.7393	6.75397e-05	choline/ethanolamine phosphotransferase (CEPT)	12938900	12613700	12609900	12450500	13459000	13166000
1718	Tb927.10.890	0.0834668	20.1235	6.75397e-05	kinesin, putative	1133780	1117280	1134120	1254200	1039100	974277
1719	Tb927.10.8910	-0.000216529	26.8301	6.75397e-05	Nucleoporin NUP181	98092700	93026400	93738600	96349700	98039500	96775900
1720	Tb927.10.8920	-0.000737654	22.9216	6.75397e-05	ras-like small GTPase, putative	7556140	7108540	7647390	7558540	7836760	7351180
1721	Tb927.10.8930	0.100199	26.2604	6.75397e-05	paraflagellar rod component, putative	81651800	75493500	77482200	72713700	75731400	75193600
1722	Tb927.10.8940	0.076848	29.6493	6.75397e-05	flagellum targeting protein kharon1, putative	765662000	740360000	671728000	621250000	744525000	755410000
1723	Tb927.10.8950;Tb927.10.8970	-0.0673578	24.4012	6.75397e-05	kinetoplast-associated protein 4 isoform 1;kinetoplast-associated protein 4 isoform 2	71034500	71585000	70588600	68196700	80305400	80458700
1724	Tb927.10.8960	-0.0807887	23.6529	6.75397e-05	hypothetical protein, conserved	19861800	18835900	20447900	20431700	21696800	21678200
1725	Tb927.10.8980	-0.0108544	24.9783	6.75397e-05	hypothetical protein, conserved	131719000	144353000	108825000	103849000	143496000	151970000
1726	Tb927.10.8990	0.0787156	20.9136	6.75397e-05	hypothetical protein, conserved	2107040	1973940	1983700	1742130	1941430	2182730
1727	Tb927.10.9000	-0.0291694	25.3403	6.75397e-05	Mitochondrial processome subunit 2	58844400	56831800	56631100	60150000	61365000	58128000
1728	Tb927.10.900	-0.0259898	19.1436	6.75397e-05	hypothetical protein, conserved	722014	630377	574738	657976	650505	676802
1729	Tb927.10.9010	0.108249	22.4562	6.75397e-05	leucine-rich repeat protein (LRRP), putative	5576070	6259010	5805080	5720610	5737330	5214610
1730	Tb927.10.9020	-0.0418668	25.1874	6.75397e-05	Gcd10p family, putative	33379000	35892100	37519100	37703300	37065500	37346700
1731	Tb927.10.9025	0.322771	21.0666	6.75397e-05	hypothetical protein	1647730	2624940	1124050	1382410	1473220	1286880
1732	Tb927.10.9030	-0.296091	18.021	6.75397e-05	Mechanosensitive ion channel MscS, putative	1581830	0	2177360	2122510	2577850	2223430
1733	Tb927.10.9040	0.00537013	24.4719	6.75397e-05	hypothetical protein, conserved	21990600	21880700	21656400	22617100	21813000	22194400
1734	Tb927.10.9050	-0.0288322	23.5843	6.75397e-05	pseudouridine synthase TruD, putative	11519000	10626500	12244400	11451600	12316300	11960300
1735	Tb927.10.9060	0.0213356	21.0734	6.75397e-05	hypothetical protein, conserved	1972570	2160600	1787750	1835990	1998030	2093810
1736	Tb927.10.9070	-0.0631672	20.4277	6.75397e-05	hypothetical protein, conserved	1103660	1005170	1244160	1099110	1272910	1182500
1737	Tb927.10.9080	0.0425607	21.4409	6.75397e-05	pteridine transporter, putative	3137460	3339310	3322500	3062130	3360670	3268370
1738	Tb927.10.9090	-0.0795032	21.2406	6.75397e-05	Cullin binding, putative	2516950	2450380	2640500	2713400	2566890	2907590
1739	Tb927.10.910	-0.0649805	20.9323	6.75397e-05	DNA repair and recombination helicase protein PIF6	1514440	1587330	1878060	1935330	1784450	1574770
1740	Tb927.10.9110	-0.180396	16.0205	6.75397e-05	hypothetical protein, conserved	66390.9	66839.2	77966.5	70700.1	78957.5	93834.7
1741	Tb927.10.9120	-0.137164	27.205	6.75397e-05	hypothetical protein, conserved	144168000	131950000	164699000	164160000	168580000	161015000
1742	Tb927.10.9130	0.0118811	22.3536	6.75397e-05	pre-mRNA splicing factor ATP-dependent RNA helicase, putative	4506970	4518980	4745050	4875870	4558380	4481990
1743	Tb927.10.9140	-0.142611	23.6085	6.75397e-05	FAD dependent oxidoreductase, putative	8324550	7286000	8686280	8798110	9118020	9349180
1744	Tb927.10.9150	0.0072195	27.2603	6.75397e-05	hypothetical protein, conserved	139678000	141392000	142661000	131349000	159117000	142097000
1745	Tb927.10.9160	0.0475611	23.2781	6.75397e-05	Cyclin 12, L-type	8873420	8681290	8280020	7960130	8509540	9035580
1746	Tb927.10.9170	-0.445508	18.8027	6.75397e-05	hypothetical protein, conserved	310196	245993	354682	483604	355174	0
1747	Tb927.10.9190.1	-0.285837	24.3996	6.75397e-05	isoleucyl-tRNA synthetase, putative	18492300	15538400	29156200	22461300	26235400	27334500
1748	Tb927.10.9190.2	0.0311359	31.3562	6.75397e-05	isoleucyl-tRNA synthetase, putative	2900300000	2924750000	2843690000	2819170000	3040100000	2853420000
1749	Tb927.10.9200	-0.136759	21.8096	6.75397e-05	Nuclease-related domain containing protein, putative	3060430	2695330	3292120	3352910	3590340	3161370
1750	Tb927.10.920	-0.0683612	22.633	6.75397e-05	Ribosomal protein L1p/L10e family, putative	6213200	6273510	5981130	7109990	6387980	6257210
1751	Tb927.10.9210	-0.0203444	16.7095	6.75397e-05	hypothetical protein, conserved	172951	145644	149587	170217	148673	162097
1752	Tb927.10.9230	-0.246543	23.1988	0.169105	beta adaptin, putative	7871560	7965260	8800310	9384010	10278800	10107400
1753	Tb927.10.9240	-0.103924	24.4191	6.75397e-05	Tir chaperone protein (CesT) family, putative	19562700	17969300	20167700	19336000	22996700	21014600
1754	Tb927.10.9250	-0.00660758	26.6232	6.75397e-05	adenylyl cyclase-associated protein, putative	107251000	105602000	104046000	106262000	112720000	106596000
1755	Tb927.10.9260	0.0278596	23.1761	6.75397e-05	hypothetical protein, conserved	9827150	9456140	9178940	9291830	8882710	10332800
1756	Tb927.10.9270	0.531181	18.5675	0.205122	emp24/gp25L/p24 family/GOLD, putative	350501	375010	433788	318552	254749	244099
1757	Tb927.10.9280	0.0475544	25.467	6.75397e-05	hypothetical protein, conserved	45847700	48764900	43813000	43345800	48143300	45320100
1758	Tb927.10.9290	-0.107825	14.6182	6.75397e-05	Phosphoseryl-tRNA Kinase, putative	16382.7	18623.6	23097.8	25580.1	16801.8	21238.6
1759	Tb927.10.9300	0.264932	17.5733	6.75397e-05	adiponectin receptor protein 1	183902	166042	191461	144750	135830	179118
1760	Tb927.10.930	0.144473	20.7482	6.75397e-05	hypothetical protein, conserved	1444870	1737550	1263080	1181790	1330360	1573090
1761	Tb927.10.9310	-0.526149	16.1507	6.75397e-05	Haemolysin-III related, putative	106390	39123.5	51350.4	99921.9	77448.9	85609.3
1762	Tb927.10.9330	0.120479	24.353	6.75397e-05	hypothetical protein, conserved	19066100	18444500	20200300	18185100	17573800	18381000
1763	Tb927.10.9350	-0.315932	19.3035	0.0421465	hypothetical protein, conserved	868062	1048400	819975	1219060	1173020	1056730
1764	Tb927.10.9360	-0.0338826	27.9583	6.75397e-05	L-2-hydroxyglutarate dehydrogenase, mitochondrial, putative	286186000	258799000	290905000	280794000	292226000	302083000
1765	Tb927.10.9370	-0.0576932	21.4958	6.75397e-05	hypothetical protein, conserved	2384700	2823450	2583940	2693870	2645600	2902150
1766	Tb927.10.9380	-0.0349366	23.4665	6.75397e-05	SEP domain/UBX domain containing protein, putative	11637600	10248500	10359800	10713300	11760000	11177400
1767	Tb927.10.9390	0.108851	19.3175	6.75397e-05	Macrocin-O-methyltransferase (TylF), putative	701323	876096	720021	647672	717619	797421
1768	Tb927.10.9400	0.00336988	24.7918	6.75397e-05	splicing factor 1	29208900	27656300	29454300	28644900	28703600	30564100
1769	Tb927.10.940	-0.12689	22.4361	6.75397e-05	hypothetical protein, conserved	5571840	4016790	6126590	5760620	5649360	5794180
1770	Tb927.10.9410	-0.0334141	24.2772	6.75397e-05	Selenophosphate synthetase 2	20490600	19127500	21299300	20345400	21642600	21586500
1771	Tb927.10.9420	0.067762	21.3539	6.75397e-05	mitochondrial chaperone BCS1, putative	2621050	2788620	2584870	2632540	2588120	2540630
1772	Tb927.10.9430	0.0526157	26.6909	6.75397e-05	phosphoribosylpyrophosphate synthetase, putative	115766000	118909000	118971000	118715000	114219000	115751000
1773	Tb927.10.9440	0.164344	25.7043	6.75397e-05	NADH dehydrogenase	41601300	41424800	39430100	36850200	37797800	36935600
1774	Tb927.10.9445	-0.187029	22.3221	6.75397e-05	hypothetical protein	4635980	4454730	4243900	5176190	5066340	5206960
1775	Tb927.10.9450	-0.0403644	25.4415	6.75397e-05	invariant surface glycoprotein, putative	42107100	41122900	41400300	44202100	40961400	45852300
1776	Tb927.10.9490	0.446664	20.8718	6.75397e-05	expression site-associated gene 3 (ESAG3)-like protein	1474220	1654670	1715410	1182630	1370800	1074880
1777	Tb927.10.950	-0.10741	20.0897	6.75397e-05	hypothetical protein, conserved	783347	1140430	867621	943529	941804	1145740
1778	Tb927.10.9510	0.117165	21.9532	6.75397e-05	hypothetical protein	3851690	3408560	3306170	3250760	3631200	3043740
1779	Tb927.10.9560	0.0884853	21.4198	6.75397e-05	oxidoreductase, putative	4094520	4215730	3746360	3531430	4084510	3941300
1780	Tb927.10.9570	0.0733935	27.4365	6.75397e-05	paraflagellar rod component, putative	190804000	174878000	195229000	177395000	184591000	182901000
1781	Tb927.10.9590.2	0.0133972	21.41	6.75397e-05	hypothetical protein, conserved	2582530	2508910	2950000	2821450	2730920	2543920
1782	Tb927.10.9600	0.328406	21.331	6.75397e-05	CMGC/DYRK protein kinase, putative	2107580	2506500	2168900	2158200	1623390	1742380
1783	Tb927.10.9640	-0.175347	24.3429	6.75397e-05	hypothetical protein, conserved	19152600	14635200	20935700	21552900	22301600	18652600
1784	Tb927.10.9650	0.0105173	26.9836	6.75397e-05	Nucleoporin NUP152	106411000	107108000	108726000	107237000	110321000	109527000
1785	Tb927.10.9660	0.01432	23.2369	6.75397e-05	Splicing factor CRN, putative	8171640	8956950	8288810	9044780	8020210	8596680
1786	Tb927.10.9670	0.172929	22.3989	6.75397e-05	ADP-ribosylation factor family, putative	4842850	4839780	4613070	4420110	4167720	4331170
1787	Tb927.10.9680	-0.0208485	22.0431	6.75397e-05	SET domain containing protein, putative	4214240	4282420	4174550	4517330	4202210	4377650
1788	Tb927.10.9690	0.193584	14.7327	6.75397e-05	predicted C2 domain protein	18383.8	38295	32488.9	16591.3	27738.7	34531.2
1789	Tb927.10.9700	0.0206414	24.9252	6.75397e-05	Flagellum attachment zone protein 22	29756500	29893500	29116800	29156400	30024000	30154600
1790	Tb927.10.970	0.00392179	25.4182	6.75397e-05	Tetratricopeptide repeat, putative	40348200	38878400	39559500	39738400	43637900	37801000
1791	Tb927.10.9720	-0.209566	24.7928	0.0552301	RNA-editing-associated protein 1	32878900	30862800	30472200	34072700	38350000	38912000
1792	Tb927.10.9740	0.0274088	26.2765	6.75397e-05	Regulatory particle triple-A ATPase subunit 6	81804900	78967900	78681300	79494000	80264400	80337600
1793	Tb927.10.9750	-0.0517846	20.9793	6.75397e-05	ubiquitin-protein ligase, putative	1285720	1480650	1386340	1497240	1442680	1431510
1794	Tb927.10.9760	-0.0877608	21.1692	6.75397e-05	alternative oxidase	2243360	2262330	2179190	2258660	2611500	2371670
1795	Tb927.10.9770	-0.0268195	23.0134	6.75397e-05	gamma-tubulin complex component 2	8061630	8017770	8009000	8332060	8409600	8270420
1796	Tb927.10.9780	-0.0693921	22.812	6.75397e-05	ATP-dependent DEAD/H RNA helicase, putative	6376190	6144000	6192460	6526550	7006740	6481870
1797	Tb927.10.9790	-0.00312232	21.3578	6.75397e-05	hypothetical protein, conserved	2840510	2707800	2676370	2332740	2986120	3138110
1798	Tb927.10.9800	0.048681	27.124	6.75397e-05	60S ribosomal protein L22	127935000	154826000	131722000	120969000	158773000	131401000
1799	Tb927.10.980	0.0853642	21.7376	6.75397e-05	RNA polymerase III transcription factor (TF)IIIC subunit, putative	3225900	3210610	2842610	3007790	2764510	3129100
1800	Tb927.10.9810	0.212326	20.0021	6.75397e-05	hypothetical protein, conserved	656024	1008540	824361	665250	699802	791925
1801	Tb927.10.9820	0.0188145	25.326	6.75397e-05	mitochondrial intermediate peptidase	46954500	46191200	48174200	45275500	50558300	46777500
1802	Tb927.10.9830	-0.801082	24.5004	3.50458	Mitochondrial ATP synthase subunit, putative	30187900	27517800	30585000	47981600	54851600	54203100
1803	Tb927.10.9840	-0.0805703	24.5877	6.75397e-05	chaperone protein DnaJ, putative	28562700	26037900	27862700	28509000	30933100	29540800
1804	Tb927.10.9850	-0.105408	31.0728	6.75397e-05	amino acid transporter, putative	1694290000	1847750000	1700050000	2087290000	1869170000	1832780000
1805	Tb927.10.9860	0.147926	19.5419	6.75397e-05	Mitochondrial N(5)-glutamine methyltransferase MTQ1, putative	1012230	742186	795180	767842	775460	774898
1806	Tb927.10.9870	-0.0742076	23.5812	6.75397e-05	Component of motile flagella 12	14494000	11194500	14091900	13432600	14869700	14162800
1807	Tb927.10.9880;Tb927.11.4300	0.0184243	28.4114	6.75397e-05	60S ribosomal protein L18, putative;60S ribosomal protein L18, putative	374339000	357799000	366926000	334453000	404336000	375530000
1808	Tb927.10.9890	0.0808424	25.1802	6.75397e-05	hypothetical protein, conserved	32144700	33164800	32406100	30828500	33462200	30133000
1809	Tb927.10.9900	-0.0535592	25.2525	6.75397e-05	ABC1 protein, putative	37298300	34972100	36309200	37368100	38311000	39360300
1810	Tb927.10.990	-0.132396	22.728	6.75397e-05	Enriched in surface-labeled proteome protein 6	6582770	6194600	7231240	7077280	8139690	7130030
1811	Tb927.10.9910	-0.0771398	24.8563	6.75397e-05	PSP1 C-terminal conserved region, putative	30982300	28251700	33675900	33694400	35652800	30638000
1812	Tb927.10.9920	-0.0563664	24.3856	6.75397e-05	hypothetical protein, conserved	20055800	18277400	20983200	19860400	20711400	22327800
1813	Tb927.10.9930	-0.119212	17.3857	6.75397e-05	PHD-zinc-finger like domain containing protein, putative	153431	148683	96054.5	128102	153420	149065
1814	Tb927.10.9950	-0.0182155	23.5144	6.75397e-05	hypothetical protein, conserved	9316530	9296650	9721840	9268300	10526500	9496960
1815	Tb927.10.9960	-0.226215	20.4084	6.75397e-05	hypothetical protein, conserved	1806080	1618460	1838920	1893000	2151010	2223690
1816	Tb927.10.9970	-0.0509545	24.2707	6.75397e-05	hypothetical protein, conserved	23228900	22663700	22505300	23622200	24202800	24482900
1817	Tb927.10.9980	0.102671	20.7748	6.75397e-05	hypothetical protein, conserved	1406990	1311470	1532350	1509700	1301500	1223010
1818	Tb927.10.9990	0.0361579	24.5327	6.75397e-05	non-canonical purine NTP pyrophosphatase, RdgB/HAM1 family, putative	23918700	24794900	24349400	24335000	24462700	23921900
1819	Tb927.11.10000	-0.0272128	23.0895	6.75397e-05	Charged multivesicular body protein 3, putative	9664540	7734880	10176600	9822080	9329270	9302270
1820	Tb927.11.1000	-0.409229	22.0202	0.0814528	kinetoplastid kinetochore protein 16	4376440	2473340	4100810	5613550	4487620	4347650
1821	Tb927.11.10010	-0.0283308	25.4302	6.75397e-05	vacuolar sorting-associated protein-like, putative	46125100	41423500	51359400	47757900	49557700	46845500
1822	Tb927.11.10020	-0.0281332	25.5559	6.75397e-05	short-chain dehydrogenase, putative	39730500	41532000	38695500	39645200	42172300	43122100
1823	Tb927.11.10025;Tb927.11.10030	-0.160361	28.8648	6.75397e-05	60S ribosomal protein L29, putative;60S ribosomal protein L29, putative	506013000	518293000	478676000	530381000	609642000	582240000
1824	Tb927.11.10040	-0.261163	23.4189	6.75397e-05	hypothetical protein, conserved	17234100	17057000	17212400	20826000	21278100	20851200
1825	Tb927.11.10050	-0.0616834	16.6868	6.75397e-05	Mitoribosomal LSU assembly factor 19	13262500	17103800	18189000	15234400	16516200	19787100
1826	Tb927.11.10060	0.0227423	26.5854	6.75397e-05	Biotin--acetyl-CoA-carboxylase ligase, putative	98261800	95236700	96646600	96019800	96659200	99300000
1827	Tb927.11.10070	0.0120553	25.8492	6.75397e-05	Bromodomain, putative	62376400	55349500	57513300	54859200	60596300	62124700
1828	Tb927.11.10080	-0.321861	23.1711	0.0421465	LSU ribosomal protein, mitochondrial, putative	23702800	24880300	27958700	33427700	32462800	31515100
1829	Tb927.11.10090	0.141382	24.8541	6.75397e-05	hypothetical protein, conserved	25067200	25442800	22690500	22487200	21592600	23622700
1830	Tb927.11.10100	-0.305146	15.3677	6.75397e-05	hypothetical protein, conserved	0	25602.6	0	29021.1	36050	0
1831	Tb927.11.1010	-0.362836	22.2318	0.886648	chaperone protein DnaJ, putative	6940000	5871970	7543000	8366270	9101420	9073130
1832	Tb927.11.10110	0.0697345	24.3144	6.75397e-05	actin-like protein, putative	19751600	17397600	19096900	17737900	17745000	19154500
1833	Tb927.11.10120	0.024024	23.7409	6.75397e-05	hypothetical protein, conserved	12659300	12549500	12315500	12588500	12834700	12217300
1834	Tb927.11.10130	0.0504866	24.2251	6.75397e-05	hypothetical protein, conserved	18840200	15676900	20296500	18655400	16903400	18171000
1835	Tb927.11.10140	-0.105661	23.8353	6.75397e-05	hypothetical protein, conserved	11869000	13459700	12771500	14456400	12883600	14467300
1836	Tb927.11.10150	-0.527362	21.5533	0.818825	Enoyl-CoA hydratase/isomerase family, putative	2753260	3109540	2727880	4384100	4078270	4119490
1837	Tb927.11.10160	0.128137	23.8116	6.75397e-05	60S ribosomal protein L22, putative	14436000	15918700	13594600	13584500	14096300	13268900
1838	Tb927.11.10170	-0.192467	23.0208	6.75397e-05	Mitochondrial ribosomal protein L20	10318300	9696610	11020900	11446600	12070200	12613000
1839	Tb927.11.10180	0.0639321	22.682	6.75397e-05	hypothetical protein, conserved	6440810	6762180	6686940	6482060	6390120	6514600
1840	Tb927.11.10190	-0.0242016	17.9905	6.75397e-05	telomerase reverse transcriptase	237932	185612	205062	198242	220174	227988
1841	Tb927.11.10200	0.121052	25.2688	0.0421465	hypothetical protein, conserved	37535900	36921800	36119000	33877800	35045400	34910500
1842	Tb927.11.1020	-0.193672	27.7437	6.75397e-05	ribokinase, putative	217618000	158518000	234045000	218673000	254758000	232036000
1843	Tb927.11.10210	0.108615	25.0617	0.0421465	hypothetical protein, conserved	31842000	32713100	32073900	29132800	32692400	29794300
1844	Tb927.11.10220	-0.0268798	24.9208	6.75397e-05	hypothetical protein, conserved	30345300	30681200	28513300	28612100	32713000	31910800
1845	Tb927.11.10230	-0.0529858	24.0705	6.75397e-05	RNA polymerase-associated protein CDC73, putative	15782100	15557900	16629300	15791400	17400200	17608200
1846	Tb927.11.10240	0.0138282	27.6149	6.75397e-05	ATP-dependent protease subunit HslV	204878000	201576000	187372000	180104000	206095000	217012000
1847	Tb927.11.10250	-0.181098	18.743	6.75397e-05	hypothetical protein, conserved	407645	345217	486196	553725	411888	457417
1848	Tb927.11.10260	0.04167	24.49	6.75397e-05	Peroxin 3, putative	22848000	20438500	21561300	20832200	22086900	21324100
1849	Tb927.11.10270	-0.0691996	23.445	6.75397e-05	Golgi SNAP receptor complex member 1, putative	12345300	10759600	12220500	11821100	12726600	13207200
1850	Tb927.11.10280	0.175899	22.3973	6.75397e-05	metallo-peptidase, Clan MC, Family M14, putative	4226320	4111720	4622040	3892300	3832250	3947410
1851	Tb927.11.10300	-0.146932	23.6931	6.75397e-05	hypothetical protein, conserved	14758000	13124100	15655700	16554800	17180500	15345900
1852	Tb927.11.1030	0.02326	21.9273	6.75397e-05	kinetoplastid kinetochore protein 7	3702640	3249350	3467680	3429630	3843950	3183140
1853	Tb927.11.10320	-0.152948	21.7013	6.75397e-05	TatD related DNase, putative	3010850	2991330	2956160	3325380	3361050	3452870
1854	Tb927.11.10330	0.00281636	24.1379	6.75397e-05	regulator of chromosome condensation 1-like protein	19212000	18865800	21118000	20342400	20479300	19400600
1855	Tb927.11.10340	-0.132954	23.6338	0.00592612	Serine/threonine-protein phosphatase PGAM5, mitochondrial, putative	13432200	14064900	14394900	16550200	15197400	15116500
1856	Tb927.11.10350	-0.00458991	21.8314	6.75397e-05	hypothetical protein, conserved	3370180	3267400	3144530	3293920	3450450	3246340
1857	Tb927.11.10360	0.332096	20.4353	6.75397e-05	hypothetical protein, conserved	1274760	1608570	1140050	1452120	1112210	763963
1858	Tb927.11.10370	-0.0206634	24.9289	6.75397e-05	glycosyl hydrolase-like protein	30603800	32397700	31414400	32557700	33353600	31858600
1859	Tb927.11.10380	0.0250564	23.6631	6.75397e-05	hypothetical protein, conserved	13713400	13260700	13233300	13306400	13452900	13536800
1860	Tb927.11.10390	-0.152904	22.7413	6.75397e-05	hypothetical protein, conserved	8574840	8635710	8330220	9604940	9441900	9895380
1861	Tb927.11.10400	-0.661245	22.0456	1.9536	SSU ribosomal protein, mitochondrial, putative	6232280	6145390	6658500	11194900	9856830	9649740
1862	Tb927.11.1040	-0.018838	23.7263	6.75397e-05	TFIIF-like transcription factor subunit 1	13761500	12847600	13077900	14124400	12954200	13936800
1863	Tb927.11.10410	-0.145751	23.2069	6.75397e-05	Cornichon protein, putative	9342810	8885420	6510750	9042660	10212400	8390570
1864	Tb927.11.10420	0.0683651	22.9325	6.75397e-05	DNA-directed RNA polymerase I subunit, putative	7854210	8697860	7032250	7734560	7916840	7208190
1865	Tb927.11.10430	0.02487	24.2433	6.75397e-05	hypothetical protein, conserved	18873000	19533600	17416000	17269300	19522400	19211500
1866	Tb927.11.10450	-0.134314	23.9846	6.75397e-05	UDP-N-acetylglucosamine-dolichyl-phosphate N-acetylglucosaminephosphotransferase, putative	13873700	14076100	14055800	15645400	16666100	14762200
1867	Tb927.11.10460	0.180126	20.5523	6.75397e-05	dna replication complex gins protein psf2	1431510	1538520	1609590	1393820	1292580	1424540
1868	Tb927.11.10470	0.0906335	21.6148	6.75397e-05	hypothetical protein, conserved	3087050	2750600	2786520	2576360	2686760	2987240
1869	Tb927.11.10480	-0.0269029	27.7296	6.75397e-05	PQQ-like domain/WD domain, G-beta repeat/Utp21 specific WD40 associated putative domain containing protein, putative	220949000	197750000	219675000	212624000	223215000	229095000
1870	Tb927.11.10490	0.0336953	21.6076	6.75397e-05	hypothetical protein, conserved	2873090	3036130	2895420	2817800	2791230	3159000
1871	Tb927.11.10500	-0.394064	20.0066	6.75397e-05	hypothetical protein, conserved	794440	854670	901834	1027960	951537	1490250
1872	Tb927.11.1050	-0.0254378	21.9151	6.75397e-05	ribosome production factor 1, putative	3570450	3963560	3711670	3883730	3895970	3864660
1873	Tb927.11.10510	-0.0278069	25.3676	6.75397e-05	ubiquinone biosynthesis methyltransferase, putative	46880400	43364500	48708000	47319200	48759100	48441800
1874	Tb927.11.10520	0.109566	23.2487	6.75397e-05	kinetoplastid kinetochore protein 2	9199430	9143530	8947650	8798190	8282310	8713730
1875	Tb927.11.10540	-0.0117935	26.1217	6.75397e-05	hypothetical protein, conserved	65594400	63251500	64530600	64240700	68898700	66130500
1876	Tb927.11.10550	0.0648791	21.9117	6.75397e-05	hypothetical protein, conserved	3536670	3473070	3543360	3418020	3364280	3491800
1877	Tb927.11.10560	-0.0237322	26.7201	6.75397e-05	eukaryotic translation initiation factor 4 gamma 4	118571000	115724000	120640000	121260000	123544000	124096000
1878	Tb927.11.10570	-0.235506	22.3638	0.0123654	LSU ribosomal protein, mitochondrial, putative	14395600	14912300	15326100	17898000	18475700	17217800
1879	Tb927.11.10580	0.137067	22.8179	0.154427	COG (conserved oligomeric Golgi) complex component, COG2/Domain of unknown function (DUF3510), putative	7447690	7576180	7492770	6813090	7299210	6770500
1880	Tb927.11.10590	-0.240703	22.7621	6.75397e-05	Glutathione S-transferase, C-terminal domain containing protein, putative	7727220	9544250	8568180	10221200	9518630	11339900
1881	Tb927.11.10600	0.221114	16.6886	6.75397e-05	Mitoribosomal SSU assembly factor 18	180106	136686	124578	118842	147199	115623
1882	Tb927.11.1060	-0.121794	15.8478	6.75397e-05	Vasohibin	39180.1	65759.5	28732.6	60725.1	50893.1	32066
1883	Tb927.11.10610	0.344499	20.1397	6.75397e-05	hypothetical protein, conserved	818174	1086760	1083330	966536	648573	789300
1884	Tb927.11.10620	0.142426	24.4543	6.75397e-05	hypothetical protein, conserved	22607300	25771400	19563600	19352500	20660500	22546200
1885	Tb927.11.10630	0.0757002	23.5924	6.75397e-05	hypothetical protein, conserved	13883600	12589600	12876500	12428800	13009100	12616500
1886	Tb927.11.10640	-0.048227	23.9721	6.75397e-05	DNA-(apurinic or apyrimidinic site) lyase, putative	21232700	21061100	21090900	22041900	23454600	21426200
1887	Tb927.11.10650	-0.00599804	24.3189	6.75397e-05	Adaptor protein complex AP-3 subunit beta-3	20284200	21019600	19778200	20077600	21431600	21083000
1888	Tb927.11.10660	0.000584623	24.5441	6.75397e-05	Basal body protein	20439000	19114300	22188600	20036900	22816100	20120100
1889	Tb927.11.10670	-0.0360698	22.758	6.75397e-05	glycosyl hydrolase, putative	5799560	5543730	6023070	5359770	6421980	6413480
1890	Tb927.11.10690	0.0420798	27.3691	6.75397e-05	hypothetical protein, conserved	138870000	136675000	136948000	129281000	146085000	134916000
1891	Tb927.11.10700	-0.0882676	23.4588	6.75397e-05	glucosidase II beta subunit-like protein, putative	9410170	9621010	8933870	8437940	11453400	10654300
1892	Tb927.11.1070	0.0419872	24.9158	6.75397e-05	glycosomal transporter (GAT3), putative	27896100	27607100	26571700	27250200	27818500	26312000
1893	Tb927.11.10710	-0.0208348	22.6876	6.75397e-05	hypothetical protein, conserved	6183890	6358210	6918880	6401930	7215550	6506590
1894	Tb927.11.10720	0.0544961	18.5969	6.75397e-05	hypothetical protein, conserved	444680	500310	457504	455251	465059	449987
1895	Tb927.11.10730	0.00660444	28.1913	6.75397e-05	SWI/SNF-related helicase, putative	253825000	260226000	251235000	255591000	266872000	257278000
1896	Tb927.11.10740	-0.00409182	26.1247	6.75397e-05	vacuolar sorting-associated protein-like, putative	70141600	75486200	70096300	73127900	72815500	75021300
1897	Tb927.11.10750	-0.0187468	24.1728	6.75397e-05	pre-mRNA-splicing factor CWC22, putative	19240800	19205000	18316300	19823200	19217800	19617800
1898	Tb927.11.10760	0.0369933	25.9963	6.75397e-05	kinesin-D	67551500	65814900	65424400	63510900	68061200	66485200
1899	Tb927.11.10770	0.0231193	26.0493	6.75397e-05	VHS domain containing protein, putative	66644000	67869400	61288100	58245100	65226800	74209100
1900	Tb927.11.10780	0.0856738	26.6061	6.75397e-05	Voltage-dependent anion channel, putative	104938000	96266800	102812000	98750100	97650100	96316300
1901	Tb927.11.10790;Tb927.11.10910	0.0458181	29.4885	6.75397e-05	40S ribosomal protein SA, putative;40S ribosomal protein SA, putative	785833000	759469000	800914000	748613000	798435000	782660000
1902	Tb927.11.10800	0.0591104	25.1367	6.75397e-05	Domain of unknown function (DUF4496), putative	34154300	31946300	33122100	32345600	32747400	32113200
1903	Tb927.11.1080	0.0347236	28.5422	6.75397e-05	Nucleolar protein 60	306712000	313516000	327179000	319007000	324037000	303807000
1904	Tb927.11.10810	0.00901707	20.9048	6.75397e-05	pumillio/PUF RNA binding protein 11	2966960	2834270	2670870	2871920	3565270	2271390
1905	Tb927.11.10820	0.0745347	25.3089	6.75397e-05	Casein kinase II subunit beta, putative	40685500	43176400	38292400	39149400	39043700	40150400
1906	Tb927.11.10840	-0.0692386	26.2087	6.75397e-05	hypothetical protein, conserved	58607800	58242800	55259300	60708300	60704500	63019300
1907	Tb927.11.10850	-0.236211	20.4734	0.26509	hypothetical protein, conserved	1634260	1696980	1664000	2063950	1909790	2012910
1908	Tb927.11.10860	0.0110045	23.2587	6.75397e-05	20S-pre-rRNA D-site endonuclease NOB1	8871050	8391100	9076690	8716430	8371700	9583940
1909	Tb927.11.10870	-0.0198136	23.7244	6.75397e-05	32 kDa ER-associated protein	12998300	14337400	11796600	12639600	13608400	14129400
1910	Tb927.11.10880	-0.0576672	25.3844	6.75397e-05	hypothetical protein, conserved	49239400	45067500	47899000	46874400	51924600	52457200
1911	Tb927.11.10890	8.05654	15.5534	0.290812	hypothetical protein, conserved	0	279405	0	0	0	0
1912	Tb927.11.10900	0.0433276	24.5881	6.75397e-05	Component of motile flagella 9	23628600	22754900	23320600	23506400	23200400	22332600
1913	Tb927.11.1090	0.0983906	30.5503	6.75397e-05	calpain-like protein, putative	1513680000	1472780000	1452150000	1333890000	1483140000	1439300000
1914	Tb927.11.10920	-0.0112	23.504	6.75397e-05	hypothetical protein, conserved	8938420	8159000	8690340	8254370	8324260	9997730
1915	Tb927.11.10930	-0.101012	22.0694	6.75397e-05	tubulin delta chain	4162360	4350050	4208060	5603910	4349360	4071800
1916	Tb927.11.10940	0.250116	19.0876	6.75397e-05	hypothetical protein, conserved	913345	823231	653433	628197	813559	600721
1917	Tb927.11.10950	-0.207606	17.2237	6.75397e-05	DnaJ domain containing protein, putative	180938	199844	173180	227727	202291	218515
1918	Tb927.11.10960	-0.11908	22.9784	6.75397e-05	2OG-Fe(II) oxygenase superfamily, putative	8723380	8084970	8812320	9360230	9538290	9439890
1919	Tb927.11.10970	0.115269	22.0161	6.75397e-05	RWD domain/Uncharacterized protein family UPF0029, putative	4515040	4892080	4017160	4719750	4528010	3453180
1920	Tb927.11.10980	0.0118384	23.6521	6.75397e-05	Got1/Sft2-like family, putative	13482900	13856600	12419200	13653100	13842700	12706800
1921	Tb927.11.10990	0.0348383	28.608	6.75397e-05	methylthioribose-1-phosphate isomerase, putative	419624000	393042000	423174000	404468000	431957000	399048000
1922	Tb927.11.11000	0.0981133	23.3142	6.75397e-05	Calponin homology (CH) domain containing protein, putative	11169900	11843000	11491100	10673700	11188200	11008400
1923	Tb927.11.1100	-0.0178556	21.643	6.75397e-05	cysteine peptidase, Clan CA, family C2, putative	3215610	1847890	3038670	3275660	2033330	2963480
1924	Tb927.11.11010	0.0365004	28.14	6.75397e-05	hypothetical protein, conserved	315509000	315178000	319698000	320265000	314275000	314122000
1925	Tb927.11.11020	-0.0106604	22.9968	6.75397e-05	hypothetical protein, conserved	8188340	7893220	8504870	8160920	8688400	8392600
1926	Tb927.11.11030	0.0782973	21.8886	6.75397e-05	exosome-associated protein 4	4171550	4135770	3773130	3831320	3912200	3898900
1927	Tb927.11.11040	0.00153775	17.0812	6.75397e-05	hypothetical protein, conserved	145908	124025	125812	149661	117297	134824
1928	Tb927.11.11050	0.0649591	20.6612	6.75397e-05	hypothetical protein, conserved	1869410	1758330	1897510	1881680	1636060	1864090
1929	Tb927.11.11075	0.0288925	19.7319	6.75397e-05	hypothetical protein	735064	675336	653311	776641	607364	679330
1930	Tb927.11.11080	-0.0536901	25.4244	6.75397e-05	Nucleoporin NUP149	36025800	31168800	39032800	34531300	38625300	39100900
1931	Tb927.11.11090	0.0489387	24.7953	6.75397e-05	Nucleoporin NUP140	23702200	24457500	23913300	24275600	24124300	22730200
1932	Tb927.11.1110.1-p1	0.0704207	25.5676	6.75397e-05	Tb927.11.1110.1-p1	48043700	46127400	46186200	44981500	46299800	45243000
1933	Tb927.11.11100	0.0561923	24.1027	6.75397e-05	glucosamine 6-phosphate N-acetyltransferase	19872800	17939300	19450000	18348000	18059700	19775200
1934	Tb927.11.11110	0.255477	15.8747	6.75397e-05	Serine/threonine-protein kinase NEK20, putative	33424.9	52899	49302.5	46844.1	43111.9	26390
1935	Tb927.11.11120	0.287387	25.5854	0.488959	hypothetical protein, conserved	53580200	54145900	51943000	42002600	43297500	48637300
1936	Tb927.11.11130	-0.529584	20.6674	6.75397e-05	hypothetical protein, conserved	1567660	2119600	1683700	2414730	2591140	2829070
1937	Tb927.11.11135	0.0128393	18.5172	6.75397e-05	hypothetical protein	410522	365660	252930	185461	562600	371473
1938	Tb927.11.11140	0.046015	26.0379	6.75397e-05	hypothetical protein	65303800	64374400	65173600	64267800	65238700	63357300
1939	Tb927.11.11150	-0.0787315	23.475	6.75397e-05	U5 snRNP-specific 40 kDa protein	11287900	10213200	11282200	12065600	10873000	12372800
1940	Tb927.11.11160	0.0307292	26.2212	6.75397e-05	Low-affinity phosphate transporter PHO91 (fragment)	71954200	75618800	74249200	73678000	74834600	73369800
1941	Tb927.11.11170	-0.00628492	25.1529	6.75397e-05	hypothetical protein, conserved	39707600	38183100	43678300	40630100	42230800	41639500
1942	Tb927.11.11200	0.0982511	22.4444	6.75397e-05	oligomeric golgi complex component 8, putative	5911290	5869940	6128010	5673980	5723070	5647340
1943	Tb927.11.11210	0.0896194	25.3654	6.75397e-05	paraflagellar rod component, putative	38279700	37589100	37763200	35486800	36790400	36789000
1944	Tb927.11.11220	0.0503697	27.1813	6.75397e-05	dynein heavy chain, putative	138362000	136970000	136718000	133794000	140523000	132776000
1945	Tb927.11.11240	0.092345	19.8382	6.75397e-05	hypothetical protein, conserved	1009080	1006400	1114570	1014540	1061680	911724
1946	Tb927.11.11250	0.141804	28.7173	6.75397e-05	cytosolic malate dehydrogenase	483192000	456914000	471697000	409928000	442934000	459059000
1947	Tb927.11.11260	0.0322299	23.6345	6.75397e-05	hypothetical protein, conserved	11870700	11614500	11747400	10978800	12399900	11798800
1948	Tb927.11.11270	0.216479	14.6489	6.75397e-05	conserved protein	23865.9	25166.4	23154.1	17544.6	28926.5	18137.4
1949	Tb927.11.11280	0.0128471	23.982	6.75397e-05	hypothetical protein, conserved	14729300	13741600	14149500	14332900	14533700	14202000
1950	Tb927.11.11290	-0.0160095	25.5772	6.75397e-05	heat shock protein 70, putative	42677700	42621000	43300600	43405600	45503700	43914300
1951	Tb927.11.11300	-0.0568939	21.2596	6.75397e-05	hypothetical protein, conserved	2105530	2072890	2131000	2178960	2332350	2170350
1952	Tb927.11.1130	0.051553	25.368	6.75397e-05	calpain-like cysteine peptidase, putative	41607900	42106200	40169700	40333300	40708800	41016700
1953	Tb927.11.11310	-0.0403394	26.0245	6.75397e-05	hypothetical protein, conserved	64373100	61686100	63310600	67541200	67303200	64143400
1954	Tb927.11.11320	0.295062	21.179	6.75397e-05	hypothetical protein, conserved	2801110	1895130	1622930	1077090	2177750	2098730
1955	Tb927.11.11340	-0.0433761	24.8279	6.75397e-05	gamma-tubulin complex component 3	27962000	25743800	26455400	30747800	26870100	26815200
1956	Tb927.11.11350	0.0533192	24.0848	6.75397e-05	hypothetical protein, conserved	13378400	14149400	13959400	14213400	13606800	12975100
1957	Tb927.11.11360;Tb927.11.11370	0.0573894	30.2277	6.75397e-05	receptor for activated C kinase 1;receptor for activated C kinase 1	1344360000	1304600000	1421280000	1307030000	1347950000	1354420000
1958	Tb927.11.11380	-0.00443547	24.6069	6.75397e-05	SUMO-interacting motif-containing protein	23463000	22048700	23574400	23366200	22397100	24993800
1959	Tb927.11.11385	-0.0630311	20.6576	6.75397e-05	Ubiquitin-like autophagy protein Apg12, putative	1767530	1498700	1576170	1694430	1859470	1590090
1960	Tb927.11.11390	0.142672	22.4697	6.75397e-05	2OG-Fe(II) oxygenase superfamily, putative	6652770	5733330	6087270	6181910	5572580	5299960
1961	Tb927.11.11410	-0.14424	24.0206	6.75397e-05	trans-sialidase, putative	13341400	12362000	13731400	13451800	15258600	15790600
1962	Tb927.11.11430	0.11885	26.4161	6.75397e-05	cullin 1, putative	92248900	89470400	92398600	85961100	87771300	84345500
1963	Tb927.11.11435	-0.103693	24.0084	6.75397e-05	dynein light chain type 1, putative	17395500	15494200	17333700	18778200	17981700	18214100
1964	Tb927.11.11440	0.00677434	22.6871	6.75397e-05	A/G-specific adenine glycosylase, putative	6304400	6198870	6592240	6275150	7057110	6068880
1965	Tb927.11.11450	-0.329522	17.788	6.75397e-05	Galactose oxidase, central domain containing protein, putative	153761	189157	226014	286550	172459	275277
1966	Tb927.11.11460	0.0211155	26.7341	6.75397e-05	Mitochondrial import receptor subunit ATOM69	91784400	91718600	91503400	87069600	96428800	93801700
1967	Tb927.11.11470	-0.406757	26.9035	0.125825	kinetoplast ribosomal PPR-repeat containing protein 14	205596000	198242000	184786000	268656000	272484000	256449000
1968	Tb927.11.11475;Tb927.11.11725	0.0431678	28.9982	6.75397e-05	ribosomal protein S14p/S29e;ribosomal protein S14p/S29e	599936000	591996000	594866000	542130000	621083000	616961000
1969	Tb927.11.11480	0.0180803	26.4713	6.75397e-05	Trichohyalin, putative	102990000	96934900	85830600	89224600	97296500	101572000
1970	Tb927.11.11490.1;Tb927.11.11490.2	-0.0362137	19.6449	6.75397e-05	2,3-bisphosphoglycerate-independent phosphoglycerate mutase-like protein, putative;2,3-bisphosphoglycerate-independent phosphoglycerate mutase-like protein, putative	787795	853517	871039	874432	845630	896782
1971	Tb927.11.11500	-0.0653136	21.0598	6.75397e-05	cyclin dependent kinase-binding protein, putative	2206550	1893520	2222810	2186780	2510050	2041790
1972	Tb927.11.1150	0.00581138	26.765	6.75397e-05	radial spoke protein 3	98648000	103225000	99682500	96580100	105095000	105584000
1973	Tb927.11.11510	0.0133171	22.4198	6.75397e-05	hd phosphohydrolase family protein	5448810	5306360	5357300	5658460	5423510	5190440
1974	Tb927.11.11520	0.0487865	29.5017	6.75397e-05	glycosomal membrane protein	684476000	679164000	637820000	626218000	687343000	669741000
1975	Tb927.11.11530	0.0378651	23.7017	6.75397e-05	histone acetyltransferase, putative	12424100	12670300	11778400	13172600	11874300	11618500
1976	Tb927.11.11550	-0.0139941	24.637	6.75397e-05	DNA topoisomerase II alpha, putative	24180700	23660400	23750000	24840600	25219000	23735300
1977	Tb927.11.11570	0.104157	23.808	0.0329918	Translation initiation factor eIF-2B subunit epsilon, putative	14163000	13699900	14198700	12909300	13369700	13640900
1978	Tb927.11.11580	0.105661	24.202	6.75397e-05	hypothetical protein, conserved	15641200	15874000	16268900	14946500	15341700	15013900
1979	Tb927.11.11590	0.0306404	26.7757	6.75397e-05	Eukaryotic translation initiation factor 3 subunit E	124811000	112287000	118973000	115339000	115549000	125498000
1980	Tb927.11.11600	-0.140328	22.5997	6.75397e-05	hypothetical protein, conserved	6303490	5346380	5422750	5495740	7777740	6052770
1981	Tb927.11.1160	0.00109058	24.6681	6.75397e-05	Region in Clathrin and VPS, putative	25934200	26336700	26645500	26244700	27394200	26856900
1982	Tb927.11.11610	0.0416905	21.2503	6.75397e-05	Cactus-binding C-terminus of cactin protein, putative	2189080	2111860	2228970	2121660	2168920	2164080
1983	Tb927.11.11620	-0.327581	19.3715	6.75397e-05	hypothetical protein, conserved	588866	692672	447442	759311	721752	689791
1984	Tb927.11.11630	0.0239171	20.4577	6.75397e-05	LSU ribosomal protein, mitochondrial, putative	2512290	2760960	2694310	2643150	2752790	2577710
1985	Tb927.11.11640	-0.0230033	24.3677	6.75397e-05	DNA replication licensing factor MCM6	20828500	21153200	22468200	21799700	23193200	21822000
1986	Tb927.11.11650	-0.0579021	24.6252	6.75397e-05	Centrosomal protein of 164 kDa, putative	22128800	21301200	22016600	22879200	24840900	21883400
1987	Tb927.11.11660	0.11303	22.9109	6.75397e-05	conserved protein	7751660	8141430	8414120	7916710	7449900	7538010
1988	Tb927.11.11670	-0.0995669	21.23	6.75397e-05	dolichyl-lipid chaperone, putative	2224570	1920860	2201930	2262920	2576790	2090800
1989	Tb927.11.11680	0.00100569	28.828	6.75397e-05	2-oxoglutarate dehydrogenase E2 component, putative	454167000	437400000	470509000	410934000	469589000	519302000
1990	Tb927.11.11690	-0.00285362	28.6769	6.75397e-05	Vacuolar proton pump subunit B, putative	441248000	406731000	473143000	431431000	461980000	460313000
1991	Tb927.11.11700	0.0463993	23.0081	6.75397e-05	nucleotidyl transferase, putative	7880310	7765460	7960680	7491000	8119890	7700750
1992	Tb927.11.1170	0.000513945	20.0085	6.75397e-05	hypothetical protein, conserved	1190090	1199980	1118340	1171270	1146700	1249040
1993	Tb927.11.11710	0.189113	26.0156	6.75397e-05	Putative serine esterase (DUF676), putative	76909000	85322700	76636700	68246000	73516500	72266500
1994	Tb927.11.11720	-0.0297865	24.5969	6.75397e-05	FG-GAP repeat protein, putative	22072600	21536300	22193200	21890500	23417400	23265600
1995	Tb927.11.11730	0.010256	24.0766	6.75397e-05	MRP protein, putative	21727900	19909100	22688700	21266600	22319000	21506300
1996	Tb927.11.11740	-0.00714539	22.8937	6.75397e-05	membrane-bound acid phosphatase, putative	9835820	8942910	9873450	10071400	9659090	9598110
1997	Tb927.11.11760	-0.0675985	20.677	6.75397e-05	hypothetical protein, conserved	1543410	930388	1391050	1206350	1406340	1424590
1998	Tb927.11.11770	0.0733684	25.2674	6.75397e-05	Eukaryotic translation initiation factor 4E-3	40694700	41038400	42084100	38090400	41675300	40493700
[truncated: 5,040 more rows]

## Sheet: Sheet 3. 1.1-parent
Gene_acc	Gene_id	log2 FC	log_AveExpr	FDR (-log10)	Desc	1.1_A	1.1_B	1.1_C	Parent_A	Parent_B	Parent_C
0	Tb04.24M18.150	1.95501	12.7673	0.690789	hypothetical protein, conserved	3925.91	14579.5	5330.34	0	0	0
1	Tb05.5K5.100;Tb927.5.4450	-0.0541932	21.4875	0.128642	hypothetical protein, conserved;hypothetical protein, conserved	2942010	3144350	2940110	3119730	2776070	3163000
2	Tb05.5K5.110;Tb927.5.4460	-0.169319	27.4861	0.766907	major vault protein, putative;major vault protein, putative	182035000	190225000	181076000	198338000	198340000	197969000
3	Tb05.5K5.120;Tb927.5.4470	0.0936071	23.1988	0.390907	hypothetical protein, conserved;hypothetical protein, conserved	9577150	9707970	8950860	9029020	8090820	8376100
4	Tb05.5K5.130;Tb927.5.4480	0.146006	26.6429	0.916572	paraflagellar rod component par4, putative;paraflagellar rod component par4, putative	105755000	111070000	99616600	95844400	82567300	95879300
5	Tb05.5K5.150;Tb927.5.4500	-0.183476	27.7493	0.872128	small GTP-binding protein, putative;ras-like small GTPase, putative	213974000	212984000	203760000	234261000	212804000	238059000
6	Tb05.5K5.160;Tb927.5.4520	-0.221244	24.1827	0.523775	hypothetical protein, conserved;Kinetochore interacting protein 1	16876100	18391500	15531400	20936100	17378500	18640900
7	Tb05.5K5.170;Tb927.5.4530	0.0461754	18.5075	0.0883587	elongation of very long chain fatty acids protein, putative;Long chain fatty acyl elongase	353757	354948	370058	288061	354766	377458
8	Tb05.5K5.200;Tb11.v5.0409.1-p1;Tb927.5.4560	-0.352551	26.4433	1.65643	guanine deaminase, putative;Tb11.v5.0409.1-p1;guanine deaminase, putative	83989700	83239600	80800800	101916000	100126000	101121000
9	Tb05.5K5.210	0.014959	25.7365	0.0770579	hypothetical protein	50549000	53620100	52946200	49589200	49860000	49628400
10	Tb05.5K5.220;Tb927.5.4580	0.027821	24.9739	0.108116	hypothetical protein;Flagellum adhesion protein 3	30369700	31335800	32711600	29812700	28877000	30215400
11	Tb05.5K5.240;Tb11.v5.0367.1-p1;Tb927.5.4600	-0.214948	20.3986	0.376491	expression site-associated gene 3 (ESAG3) protein, putative;Tb11.v5.0367.1-p1;expression site-associated gene 3 (ESAG3) protein, putative	1334190	1259080	1210140	1415210	1405150	1445760
12	Tb05.5K5.280:pseudogenic_transcript-p1	-0.350194	15.3024	0.334857	expression site-associated gene 1 (ESAG1), point mutation	42296.8	28235.5	23516.6	62194.9	36529.4	23759.7
13	Tb05.5K5.30;Tb927.5.4380	-0.28209	26.5086	1.46819	serine/threonine protein phosphatase, putative;Kinetoplastid-specific Protein Phosphatase 1	90538100	93932900	87264700	110021000	99257000	107198000
14	Tb05.5K5.40;Tb927.5.4390	-0.174352	27.9553	0.170521	hypothetical protein, conserved;hypothetical protein, conserved	270281000	219540000	191563000	285877000	250035000	199290000
15	Tb05.5K5.50;Tb927.5.4400	0.062888	24.8233	0.459016	hypothetical protein, conserved;hypothetical protein, conserved	29821700	29888700	29694400	27335400	27872800	26999300
16	Tb05.5K5.60;Tb927.5.4410	0.328576	23.4749	2.5184	hypothetical protein, conserved;hypothetical protein, conserved	12559100	13348600	13507800	9892830	10317700	9995300
17	Tb05.5K5.70;Tb927.5.4420	-0.00410714	26.3146	0.0142565	nucleolar RNA helicase II, putative;nucleolar RNA helicase II, putative	86289400	81606900	83243600	81007800	76464200	83914100
18	Tb05.5K5.80;Tb927.5.4430	-0.117284	25.7079	0.321377	calcium/calmodulin-dependent protein kinase, putative;calcium/calmodulin-dependent protein kinase, putative	51691200	51156100	51587400	56160600	53695900	50892600
19	Tb05.5K5.90;Tb927.5.4440	-0.275183	24.2059	1.00351	dynein light chain, putative;dynein light chain, putative	17487800	18363300	18747900	21242900	23334000	19096700
20	Tb06.3A7.270	-0.725603	23.9944	3.33111	hypothetical protein, conserved	13189800	13281900	14087600	20566900	21440100	22449300
21	Tb06.3A7.960	-0.291472	25.2952	1.4496	hypothetical protein	36962600	41269500	40182300	46362500	46433000	46059800
22	Tb07.11L3.90;Tb927.7.2140	-0.145866	24.2475	0.682555	zinc finger protein family member, putative;zinc finger protein family member, putative	20340200	20587300	19651100	21499600	21091900	21807300
23	Tb08.27P2.110;Tb927.8.480	8.95562	17.9136	9.13599	PAP2 superfamily, putative;phosphatidic acid phosphatase protein, putative	633595	1026810	847337	0	0	0
24	Tb08.27P2.160:pseudogenic_transcript-p1	0.8731	18.3126	1.44759	expression site-associated gene 3 (ESAG3), degenerate	224110	366613	387738	174010	163830	167058
25	Tb08.27P2.400:pseudogenic_transcript-p1	0.574532	18.4602	2.07947	expression site-associated gene 3 (ESAG3), degenerate	424889	448961	471119	323154	236916	325315
26	Tb08.27P2.90	9.76387	12.8721	10.2949	hypothetical protein	1633550	1178860	1535340	0	0	0
27	Tb09.v4.0014;Tb927.9.15850;Tb09.v4.0110	0.079104	20.8779	0.37967	hypothetical protein;hypothetical protein;hypothetical protein	1864400	1765730	1844000	1743190	1588030	1681050
28	Tb09.v4.0015	0.0659605	26.4206	0.136034	hypothetical protein	81941600	91952700	86974500	81894300	88043500	69649500
29	Tb09.v4.0016;Tb11.v5.0463.1-p1	0.462746	22.8433	2.20702	expression site- associated gene (ESAG) protein, putative;Tb11.v5.0463.1-p1	8428060	8235970	8993890	6158350	5751020	6031330
30	Tb09.v4.0017	0.104571	19.7882	0.162689	rab1 (small gtp-binding protein rab1, putative)	904807	930451	957356	768518	813702	941639
31	Tb09.v4.0018	0.219434	18.3443	1.06299	expression site-associated gene 3 (ESAG3) protein, putative	357108	343778	374728	299088	314786	283172
32	Tb09.v4.0052:pseudogenic_transcript-p1	1.75317	11.7027	1.22139	variant surface glycoprotein (VSG, pseudogene), putative	0	36580.3	0	0	10473.9	0
33	Tb09.v4.0065	0.341802	19.0659	0.353707	expression site-associated gene 1 (ESAG 1), putative	723033	667642	870952	520783	612778	589299
34	Tb09.v4.0067:pseudogenic_transcript-p1	0.215753	27.2771	0.85047	retrotransposon hot spot protein, pseudogene	169551000	176739000	175381000	133307000	151703000	145271000
35	Tb09.v4.0105	6.44297	13.4173	5.6905	hypothetical protein	85766.8	0	166496	0	0	0
36	Tb09.v4.0107	0.665322	24.2421	3.1307	expression site-associated gene 5 (ESAG5) protein, putative	24378400	20579500	24570700	13536300	13727200	14808000
37	Tb09.v4.0108:pseudogenic_transcript-p1	0.343543	13.0218	0.398659	expression site-associated gene 8 (ESAG8), pseudogene	8081.51	6448.92	15299.4	9228.4	5703.03	6968.55
38	Tb09.v4.0109	0.419959	24.3634	0.367229	hypothetical protein	0	0	28022300	0	20662200	19584700
39	Tb09.v4.0119:pseudogenic_transcript-p1	0.557809	24.1382	0.571656	variant surface glycoprotein (VSG, pseudogene), putative	16025700	18126600	16036400	13093900	11015800	9028370
40	Tb09.v4.0149;Tb927.9.2811;Tb927.9.2860.1-p1;Tb09.v4.0058;Tb09.v4.0059;Tb11.v5.0368.1-p1;Tb11.v5.0369.1-p1;Tb927.9.2815;Tb927.9.2840;Tb927.9.2845;Tb927.9.2861;Tb927.9.2865;Tb927.9.2871;Tb927.9.2881;Tb927.9.2891;Tb09.v4.0146;Tb09.v4.0148;Tb11.v5.0582.1-p1;Tb927.9.2853.1-p1;Tb927.9.2875;Tb09.v4.0147;Tb927.9.2855	0.948906	22.0285	1.73983	hypothetical protein;Domain of unknown function (DUF5075), putative;Tb927.9.2860.1-p1;hypothetical protein;hypothetical protein;Tb11.v5.0368.1-p1;Tb11.v5.0369.1-p1;Domain of unknown function (DUF5075), putative;hypothetical protein, conserved;Domain of unknown function (DUF5075), putative;Domain of unknown function (DUF5075), putative;Domain of unknown function (DUF5075), putative;Domain of unkno…	7296890	6379830	5475530	3722350	3108790	2755140
41	Tb09.v4.0150:pseudogenic_transcript-p1	-0.0685746	22.6488	0.113758	variant surface glycoprotein (VSG, pseudogene), putative	6964510	7389140	7788000	7708170	7290300	7353340
42	Tb09.v4.0151	0.264973	15.194	0.35698	hypothetical protein	27802.2	43845.9	38556.6	32079.9	24181.3	32478.8
43	Tb10.v4.0032	0.244801	17.104	0.514816	expression site- associated gene 3 (ESAG3) protein, putative	133993	141340	193293	132689	123167	123908
44	Tb10.v4.0033;Tb927.10.4430	0.130915	24.2596	0.731043	pumillo RNA binding protein PUF1;pumillo RNA binding protein PUF1	21296900	21941600	21346000	19836900	18986600	17916000
45	Tb10.v4.0034;Tb927.10.4440	0.173493	24.1994	1.11919	SAP domain containing protein, putative;predicted SAP domain protein	19508600	20044300	19794000	17659100	16009000	16968000
46	Tb10.v4.0035;Tb927.10.4450	-0.244571	27.1422	1.41138	stress-inducible protein STI1-like, putative;stress-inducible protein STI1-like, putative	142290000	144596000	137302000	166742000	150673000	163570000
47	Tb10.v4.0036;Tb927.10.4460	-0.166436	25.1383	1.01142	leucine carboxyl methyltransferase, putative;leucine carboxyl methyltransferase, putative	35075400	35108200	37930800	39346900	38836700	38177000
48	Tb10.v4.0038;Tb927.10.4480	0.241228	22.8275	1.45311	chrX additional, unordered contigs;DNA damage repair protein, putative	7556540	7480390	8467750	6291500	6378470	6465000
49	Tb10.v4.0039	0.0918464	25.9412	0.651436	hypothetical protein, conserved	67209900	64591800	64891700	60008700	59103000	57813600
50	Tb10.v4.0040	-0.167136	22.9947	0.48806	mRNA capping methyltransferase, putative	8301450	8083550	8106690	8851860	8777940	8849400
51	Tb10.v4.0041	-0.0233023	24.2785	0.0577719	PUB domain containing protein, putative	19507900	20439700	21760000	20368200	19386300	20476600
52	Tb10.v4.0043;Tb11.v5.1012.1-p1;Tb927.10.4330	0.295288	22.3795	0.977522	chrX additional, unordered contigs;Tb11.v5.1012.1-p1;2-oxoisovalerate dehydrogenase beta subunit, mitochondrial precursor, putative	5972860	6257520	5671470	4802890	4635700	4621750
53	Tb10.v4.0044;Tb927.10.4320	0.0660093	22.4905	0.383272	hypothetical protein, conserved;hypothetical protein, conserved	5951470	5674170	5737880	5027470	5576200	5399390
54	Tb10.v4.0045;Tb927.10.4310	0.275889	25.6603	1.60608	prohibitin, putative;prohibitin 2, putative	57240600	56204600	51163000	45248400	40377900	44828200
55	Tb10.v4.0066:pseudogenic_transcript-p1	0.652913	26.2744	2.7678	expression site-associated gene 3 (ESAG3, pseudogene), putative	98930600	81034600	108618000	52254600	66126000	57129000
56	Tb10.v4.0168:pseudogenic_transcript-p1	-0.347235	22.4471	0.0375531	variant surface glycoprotein (VSG, pseudogene), putative	14305100	3364170	0	0	5040500	14244900
57	Tb10.v4.0181:pseudogenic_transcript-p1	0.682984	15.794	0.606912	expression site-associated gene 3 (ESAG3, pseudogene), putative	65820.6	60789	73825.4	33337.5	29722.7	66891.5
58	Tb10.v4.0217	0.353748	20.8508	0.747264	hypothetical protein	1865270	1987610	2154070	1695130	1453420	1404720
59	Tb10.v4.0218	0.451882	18.4524	1.05724	expression site-associated gene 3 (ESAG3) protein, putative	440259	455384	499951	263011	383579	354835
60	Tb10.v4.0219:pseudogenic_transcript-p1	-0.046436	22.9416	0.0550047	retrotransposon hot spot protein (RHS, pseudogene), putative	8552890	9533580	6149750	7803060	6438640	9826270
61	Tb10.v4.0228:pseudogenic_transcript-p1	10.9323	19.2872	10.3666	variant surface glycoprotein (VSG, pseudogene), putative	4007170	3239970	2422450	0	0	0
62	Tb10.v4.0246;Tb927.10.6900	0.138765	22.4891	0.685503	hypothetical protein;base J-associated glucosyltransferase	6233830	5732910	5768270	5224470	4990470	5311300
63	Tb10.v4.0247;Tb11.v5.0496.1-p1;Tb927.10.6910;Tb927.10.6950	1.05734	22.786	2.72077	s-adenosyl-L-methionine-c-24-delta-sterol-methyl transferase a, putative;Tb11.v5.0496.1-p1;Sterol methyltransferase, putative;sterol 24-c-methyltransferase, putative	11369300	12610300	12134300	5605560	5415800	5698340
64	Tb10.v4.0248;Tb927.10.6920	0.187339	19.3559	0.174897	hypothetical protein;hypothetical protein	0	795618	545115	499662	466215	752784
65	Tb10.v4.0249;Tb927.10.6930	0.163005	20.9596	0.366113	Cullin family/Cullin protein neddylation domain containing protein, putative;Cullin family/Cullin protein neddylation domain containing protein, putative	2158400	2272860	2349060	1702050	1913540	2275680
66	Tb11.01.2730.1-p1	-0.0254386	25.1496	0.0933282	Tb11.01.2730.1-p1	34440200	33392100	33679700	33343900	31727100	34150600
67	Tb11.01.6240.1-p1;Tb11.01.6241.1-p1	0.387845	21.2946	1.09935	Tb11.01.6240.1-p1;Tb11.01.6241.1-p1	3310200	2889130	3244940	2191590	2370040	2404730
68	Tb11.01.6251;Tb11.v5.0677.1-p1	0.675917	20.2836	1.57646	expression site-associated gene 11 (ESAG11) protein, putative;Tb11.v5.0677.1-p1	1666260	1418570	1639510	844776	982198	1039350
69	Tb11.02.5060b.1-p1;Tb927.11.7211.1-p1	0.208154	14.1302	0.0894482	Tb11.02.5060b.1-p1;Tb927.11.7211.1-p1	17232.5	23162.2	17284.4	15654.7	16452.3	0
70	Tb11.02.5080b.1-p1;Tb927.11.7213	0.0656106	29.3496	0.35698	Tb11.02.5080b.1-p1;Endoplasmic Reticulum-Golgi Intermediate Compartment (ERGIC)/Endoplasmic reticulum vesicle transporter, putative	685426000	653516000	688088000	607151000	604189000	635255000
71	Tb11.02.5090.1-p1;Tb11.02.5090b.1-p1	0.178754	23.081	1.25313	Tb11.02.5090.1-p1;Tb11.02.5090b.1-p1	9366440	9059170	8987260	7768090	7680470	7877980
72	Tb11.02.5100b.1-p1;Tb927.11.7214	-0.340735	26.5961	1.17587	Tb11.02.5100b.1-p1;Mitoribosomal SSU assembly factor 13	108581000	88625100	88773200	112949000	111856000	120416000
73	Tb11.02.5105;Tb11.02.5105b.1-p1	0.247106	20.9619	0.896682	Present in the outer mitochondrial membrane proteome 15;Tb11.02.5105b.1-p1	2502830	2389640	2580700	1811860	2303350	1996070
74	Tb11.02.5110b.1-p1;Tb927.11.7216.1-p1	0.300235	23.1304	1.20257	Tb11.02.5110b.1-p1;Tb927.11.7216.1-p1	9593960	8974420	10158600	8630780	7130470	6806760
75	Tb11.02.5120b.1-p1;Tb927.11.7218	-0.791878	20.4196	2.79842	Tb11.02.5120b.1-p1;mitochondrial edited mRNA stability factor 1 subunit	1041930	1158910	1097990	2026870	1748800	1752180
76	Tb11.02.5360;Tb11.02.5360b.1-p1	0.536912	20.0055	2.0564	hypothetical protein, conserved;Tb11.02.5360b.1-p1	1004560	1199340	1204530	784914	725037	758847
77	Tb11.02.5370.1-p1;Tb11.02.5370b.1-p1	-0.319816	15.0423	0.208224	Tb11.02.5370.1-p1;Tb11.02.5370b.1-p1	22943.5	0	41301.7	25291.2	48605.2	43049.1
78	Tb11.02.5380.1-p1;Tb11.02.5380b.1-p1	-0.00552919	23.7614	0.0169006	Tb11.02.5380.1-p1;Tb11.02.5380b.1-p1	14659800	15256600	14677000	14407800	13747300	14919600
79	Tb11.02.5390;Tb11.02.5390b.1-p1	0.0140044	25.9861	0.0499384	Guide RNA binding complex protein 4;Tb11.02.5390b.1-p1	67100800	66771500	67290300	62643000	63523400	64800000
80	Tb11.02.5400;Tb11.02.5400b.1-p1	1.09398	23.7196	2.55263	cystathionine beta-synthase, putative;Tb11.02.5400b.1-p1	24696900	24996400	23265000	11227600	10630200	11035600
81	Tb11.02.5410;Tb11.02.5410b	-0.024806	23.0452	0.086829	ubiquitin activating enzyme (E1) subunit Aos1, putative;ubiquitin activating enzyme, putative	8703040	8731080	8926900	9197180	8263190	8393780
82	Tb11.02.5420;Tb11.02.5420b.1-p1	0.0704223	26.9307	0.35742	NADPH-cytochrome p450 reductase, putative;Tb11.02.5420b.1-p1	128448000	129739000	127763000	116805000	112873000	122311000
83	Tb11.02.5430;Tb11.02.5430b.1-p1	-0.224976	24.4104	0.439387	hypothetical protein, conserved;Tb11.02.5430b.1-p1	22236100	21136000	19856000	24421900	21123500	25612000
84	Tb11.02.5440;Tb11.02.5440b	0.342832	20.7781	0.636378	SUMO-interacting motif-containing protein;SUMO-interacting motif-containing protein	1652980	1588180	2415250	1603300	0	1261700
85	Tb11.0290;Tb11.0390;Tb927.11.7705;Tb927.6.4980	-0.130538	29.7833	0.512086	chrXI additional, unordered contigs;chrXI additional, unordered contigs;ribosomal protein S11, putative;40S ribosomal protein S14	884665000	874727000	913925000	955714000	911080000	920585000
86	Tb11.0320;Tb927.11.7690.1-p1	0.013537	23.7292	0.0386832	hypothetical protein;Tb927.11.7690.1-p1	14095200	13915100	14114800	13236500	13415600	13495000
87	Tb11.0340;Tb927.11.7660.1-p1	0.155913	24.9426	0.414516	hypothetical protein;Tb927.11.7660.1-p1	34924600	29687900	35313000	29041500	25982500	31079600
88	Tb11.0350	-0.14595	24.0469	0.506587	hypothetical protein	17111700	16278700	16663900	18226000	17607700	17408500
89	Tb11.0360;Tb927.11.7640.1-p1	0.100941	24.4784	0.180202	chrXI additional, unordered contigs;Tb927.11.7640.1-p1	24032400	21016400	22422800	19704900	20208900	20468900
90	Tb11.0370;Tb927.11.7720.1-p1	0.0419691	19.4572	0.0402512	chrXI additional, unordered contigs;Tb927.11.7720.1-p1	859087	602682	0	625399	0	742684
91	Tb11.0400	-0.167328	20.424	0.119047	P27 protein, putative	1488710	1220090	1219180	1459460	0	1394130
92	Tb11.0520;Tb927.10.1130	0.0737631	25.2756	0.398142	dynein light chain, putative;dynein arm light chain, axonemal, putative	40862000	41450500	38493300	37831600	34198700	38216900
93	Tb11.0530;Tb927.10.1140	0.0206247	21.3614	0.0264145	epsilon tubulin;epsilon tubulin	2765060	2589000	2698070	2429000	2546260	2695220
94	Tb11.0540;Tb927.10.1150	0.466519	23.1302	2.66089	hypothetical protein;hypothetical protein, conserved	10339000	9782150	10136000	6624670	7555470	6944000
95	Tb11.0550;Tb927.10.1160	-1.78105	21.6602	4.54029	hypothetical protein, conserved;NADH dehydrogenase (ubiquinone) 1 beta subcomplex subunit, putative	1131070	2219220	2193130	5106480	5702780	6866750
96	Tb11.0820:pseudogenic_transcript-p1	0.369711	17.4984	0.960686	retrotransposon hot spot protein 4 (RHS4, pseudogene), putative	190811	198398	232060	156675	153202	155926
97	Tb11.0840	-0.100513	26.9298	0.259236	hypothetical protein	119989000	126458000	131990000	135904000	144670000	109962000
98	Tb11.0845;Tb927.11.18680;Tb927.11.715	-0.26273	29.5064	0.709941	dynein light chain LC8, putative;dynein light chain LC8, putative;dynein light chain LC8, putative	736130000	627647000	709250000	836145000	739329000	791863000
99	Tb11.0870	-0.0761479	21.4538	0.176969	hypothetical protein	2718150	3184910	2481940	2698930	2983430	2813640
100	Tb11.0880;Tb927.11.680;Tb927.4.1100	-0.154031	29.0549	0.460399	chrXI additional, unordered contigs;ribosomal protein L21E (60S), putative;ribosomal protein L21E (60S), putative	525165000	509019000	559602000	571193000	551525000	567161000
101	Tb11.1220;Tb11.v5.0996.1-p1	-0.0175981	27.6319	0.0986152	hypothetical protein;Tb11.v5.0996.1-p1	201527000	199675000	206012000	192759000	194984000	199861000
102	Tb11.1240;Tb11.v5.0998.1-p1;Tb927.10.15270	-0.0849382	24.5991	0.365649	methionine aminopeptidase, type I, putative;Tb11.v5.0998.1-p1;metallo- peptidase, Clan MG, Family M24	25993600	26409300	24934700	26892900	25149300	26758000
103	Tb11.1320.1-p1;Tb11.0800;Tb11.0810;Tb11.1340.1-p1;Tb11.v5.1005.1-p1;Tb11.0790;Tb11.1330.1-p1;Tb11.v5.0983.1-p1	-0.0197489	13.7918	0.00998202	Tb11.1320.1-p1;hypothetical protein;hypothetical protein;Tb11.1340.1-p1;Tb11.v5.1005.1-p1;hypothetical protein;Tb11.1330.1-p1;Tb11.v5.0983.1-p1	0	14217.6	0	14088.2	0	0
104	Tb11.1380.1-p1;Tb927.11.1840	-0.213928	28.6064	0.791338	Tb11.1380.1-p1;hypothetical protein, conserved	385129000	398677000	390949000	444122000	422926000	433114000
105	Tb11.1390.1-p1	1.03159	26.9554	0.962109	Tb11.1390.1-p1	190547000	211637000	198201000	95716200	98824200	86878200
106	Tb11.1780.1-p1	0.0876723	26.6883	0.454543	Tb11.1780.1-p1	108828000	109897000	110662000	102057000	96425900	98386400
107	Tb11.1790.1-p1	-0.0258695	27.1299	0.0684071	Tb11.1790.1-p1	142993000	155080000	149432000	141172000	148303000	146206000
108	Tb11.1810.1-p1;Tb11.1810b.1-p1	0.383448	22.5063	0.810432	Tb11.1810.1-p1;Tb11.1810b.1-p1	6215300	7037880	7121540	4616450	5792320	4704860
109	Tb11.v5.0147.1-p1;Tb927.7.4600	-0.109622	24.7857	0.433893	Tb11.v5.0147.1-p1;Calponin homology (CH) domain containing protein, putative	26135400	25316300	27220000	26389200	26200200	28985100
110	Tb11.v5.0148.1-p1	-0.696695	14.5449	1.18901	Tb11.v5.0148.1-p1	27726.8	17742	14550.1	29393.2	27336.3	35255.2
111	Tb11.v5.0149.1-p1;Tb927.7.4640	0.0697576	18.7659	0.0371365	Tb11.v5.0149.1-p1;hypothetical protein, conserved	745609	375531	500414	566352	0	412325
112	Tb11.v5.0150.1-p1;Tb927.7.4650	-0.273686	23.7558	0.607608	Tb11.v5.0150.1-p1;J Biosynthesis Protein 2	13419400	11486600	13226900	14897600	14585600	14748100
113	Tb11.v5.0153.1-p1;Tb927.7.4690	0.212112	24.4269	0.747741	Tb11.v5.0153.1-p1;hypothetical protein	23298800	22746000	21527700	19108200	17150700	19897400
114	Tb11.v5.0154.1-p1	-0.228488	27.105	1.09278	Tb11.v5.0154.1-p1	136920000	141357000	136646000	154890000	147645000	162739000
115	Tb11.v5.0155.1-p1;Tb927.7.4720	0.0698304	24.3228	0.231538	Tb11.v5.0155.1-p1;hypothetical protein	19097100	21236500	22902400	18064600	18931700	20859600
116	Tb11.v5.0156.1-p1;Tb927.7.4730	0.0912426	20.7451	0.220507	Tb11.v5.0156.1-p1;pumilio/PUF RNA binding protein 5	2122180	2000450	1907360	1929630	1818920	1723220
117	Tb11.v5.0157.1-p1;Tb927.7.4740	0.110172	22.8654	0.817217	Tb11.v5.0157.1-p1;hypothetical protein, conserved	7561030	7309670	7671350	7004220	6580900	6545020
118	Tb11.v5.0158.1-p1;Tb927.7.4750	-0.174494	23.5635	1.14946	Tb11.v5.0158.1-p1;hypothetical protein, conserved	12421000	11838600	10694900	12631000	11628800	13708900
119	Tb11.v5.0160.1-p1;Tb927.7.4770	-0.0056732	30.0441	0.0113575	Tb11.v5.0160.1-p1;cyclophilin-type peptidyl-prolyl cis-trans isomerase, putative	1101330000	1133640000	1125040000	1076920000	1035740000	1099870000
120	Tb11.v5.0161.1-p1;Tb927.7.4780	-0.390993	22.4372	1.16745	Tb11.v5.0161.1-p1;conserved hypothetical protein, putative	5116140	4619290	4818370	6431640	6346580	5630090
121	Tb11.v5.0163.1-p1;Tb927.7.4810	-0.0352003	23.8317	0.105054	Tb11.v5.0163.1-p1;HD domain containing protein, putative	15187400	14258800	14550300	14422000	14853000	14082400
122	Tb11.v5.0164.1-p1;Tb927.7.4820	0.0905405	23.9768	0.072293	Tb11.v5.0164.1-p1;Trm112p-like protein, putative	21263000	14398900	17181900	14404500	14017000	19201200
123	Tb11.v5.0165.1-p1;Tb927.7.4830	-0.0268224	19.011	0.0387055	Tb11.v5.0165.1-p1;kinesin, putative	674283	437064	503601	573009	510042	489210
124	Tb11.v5.0166.1-p1;Tb927.7.4840	0.224281	22.9832	0.817273	Tb11.v5.0166.1-p1;hypothetical protein, conserved	8509780	8961340	8136620	7328070	7706610	6163200
125	Tb11.v5.0167.1-p1;Tb927.7.4850	-0.241819	19.4439	0.440694	Tb11.v5.0167.1-p1;kinetoplastid kinetochore protein 5	552876	465607	727532	749858	649407	578350
126	Tb11.v5.0168.1-p1;Tb927.7.4860	-0.760446	23.8987	1.16615	Tb11.v5.0168.1-p1;kinetoplastid kinetochore protein 13	9640920	10087100	12214300	16093500	16736400	19048800
127	Tb11.v5.0169.1-p1;Tb927.7.4870	-0.0612759	24.7122	0.395633	Tb11.v5.0169.1-p1;hypothetical protein, conserved	26897300	26263900	26420700	26609200	26211400	26931800
128	Tb11.v5.0170.1-p1;Tb927.7.4890	0.154534	22.1933	1.04437	Tb11.v5.0170.1-p1;Present in the outer mitochondrial membrane proteome 34	4981250	5214300	4798380	4360220	4414760	4213770
129	Tb11.v5.0171.1-p1;Tb927.7.4900	-0.847252	26.6021	4.6138	Tb11.v5.0171.1-p1;5'-3' exoribonuclease A	87339200	86359000	84719100	151039000	145999000	147645000
130	Tb11.v5.0172.1-p1;Tb927.7.4910	0.0889677	26.5855	0.593119	Tb11.v5.0172.1-p1;hypothetical protein, conserved	101936000	102256000	96902500	92778000	87820900	90503400
131	Tb11.v5.0174.1-p1;Tb927.7.4930	-0.0315318	18.8415	0.0682134	Tb11.v5.0174.1-p1;ribonuclease H1	458896	486446	537692	461214	522560	484610
132	Tb11.v5.0175.1-p1;Tb927.7.4940	0.018829	21.5545	0.0536903	Tb11.v5.0175.1-p1;serine peptidase, clan SC, family S9A-like protein	3191110	3325260	3270860	3263500	3103680	2964070
133	Tb11.v5.0176.1-p1;Tb927.7.4950	0.523121	23.0527	0.919008	Tb11.v5.0176.1-p1;NAD(P)-dependent steroid dehydrogenase protein, putative	13639000	13113800	13122600	8721850	9467790	8552520
134	Tb11.v5.0177.1-p1;Tb927.7.4960	0.12088	23.5859	0.911335	Tb11.v5.0177.1-p1;hypothetical protein, conserved	12920400	13408600	13102400	11852900	11188100	11865400
135	Tb11.v5.0179.1-p1;Tb927.7.4980	0.315985	20.6151	1.08628	Tb11.v5.0179.1-p1;Present in the outer mitochondrial membrane proteome 35	1777890	1880220	1605540	1479500	1273000	1336840
136	Tb11.v5.0180.1-p1;Tb927.7.4990	-0.139393	26.7291	0.551649	Tb11.v5.0180.1-p1;hypothetical protein, conserved	109455000	107205000	102777000	116289000	103517000	117414000
137	Tb11.v5.0181.1-p1;Tb11.v5.0182.1-p1;Tb927.7.5000;Tb927.7.5020	-0.170046	30.0834	0.394393	Tb11.v5.0181.1-p1;Tb11.v5.0182.1-p1;60S ribosomal protein L19, putative;60S ribosomal protein L19, putative	1068630000	1130050000	1172950000	1218670000	1182060000	1207640000
138	Tb11.v5.0183.1-p1;Tb927.7.5030	0.020917	24.1686	0.137041	Tb11.v5.0183.1-p1;hypothetical protein, conserved	18591200	18759000	18616000	17689100	17381300	17965100
139	Tb11.v5.0184.1-p1;Tb927.7.5040	-0.178454	21.5907	0.33721	Tb11.v5.0184.1-p1;kinesin, putative	3119840	2467630	2356650	3003270	2791600	2822950
140	Tb11.v5.0185.1-p1;Tb927.7.5050	0.248405	23.6887	1.69472	Tb11.v5.0185.1-p1;hypothetical protein, conserved	13979900	12800200	12338100	11063000	10110300	10503900
141	Tb11.v5.0186.1-p1;Tb927.7.5060	0.299204	23.209	0.214288	Tb11.v5.0186.1-p1;CLN3 protein, putative	11957400	8909810	11015200	9689480	6897030	8424870
142	Tb11.v5.0187.1-p1;Tb927.7.5070	0.0808282	19.5424	0.269019	Tb11.v5.0187.1-p1;hypothetical protein	748578	797568	764281	676601	714027	725792
143	Tb11.v5.0188.1-p1;Tb927.7.5080	-0.0820011	20.8097	0.37182	Tb11.v5.0188.1-p1;ATP-NAD kinase-like protein	1915840	1682930	1728570	1680590	1782710	1992240
144	Tb11.v5.0190.1-p1;Tb927.10.5950	-0.275463	26.7102	1.32603	Tb11.v5.0190.1-p1;Serine/threonine-protein kinase NEK17, putative	106006000	111339000	103191000	129300000	119550000	122436000
145	Tb11.v5.0191.1-p1;Tb927.10.5960	-0.0898706	23.728	0.390907	Tb11.v5.0191.1-p1;engulfment and cell motility domain 2, putative	13161500	14480300	13903100	14012700	14607000	13886500
146	Tb11.v5.0192.1-p1;Tb927.10.5970	-0.0219641	22.0878	0.0408117	Tb11.v5.0192.1-p1;predicted zinc finger protein	4474660	3837170	4064980	4332940	3397090	4458060
147	Tb11.v5.0193.1-p1;Tb927.10.5990	0.0289919	24.9722	0.181815	Tb11.v5.0193.1-p1;Centrosomal protein of 57 kDa, putative	32410200	32707300	32493400	31813300	29832300	30245500
148	Tb11.v5.0196.1-p1	-0.128958	26.3096	0.324223	Tb11.v5.0196.1-p1	77654400	82925000	88058600	91841500	90508200	78358700
149	Tb11.v5.0197.1-p1	0.447638	17.3214	0.680635	Tb11.v5.0197.1-p1	127766	214868	231056	115439	128100	155584
150	Tb11.v5.0199.1-p1;Tb927.10.6060	-0.0278	28.6213	0.0410193	Tb11.v5.0199.1-p1;universal minicircle sequence binding protein 2	473712000	472111000	422392000	465824000	413119000	451755000
151	Tb11.v5.0200.1-p1;Tb927.10.6080	-0.162496	26.5583	0.674954	Tb11.v5.0200.1-p1;proteasome subunit beta type-5, putative	94378400	97127400	102023000	103918000	105928000	104506000
152	Tb11.v5.0202.1-p1;Tb927.10.6100	0.330788	16.5453	0.395624	Tb11.v5.0202.1-p1;Protein of unknown function (DUF2419), putative	148740	108436	105078	88749.9	151684	58320.9
153	Tb11.v5.0203.1-p1;Tb927.10.6110	0.26867	24.6639	2.18853	Tb11.v5.0203.1-p1;hypothetical protein, conserved	28989500	27646700	27593000	22020200	23143900	22018200
154	Tb11.v5.0204.1-p1;Tb927.10.6120	0.342806	24.952	2.04623	Tb11.v5.0204.1-p1;Peptidase M76 family, putative	31385000	35997300	34342200	26259400	26110800	24586600
155	Tb11.v5.0205.1-p1;Tb927.10.6130	0.824596	19.072	4.80949	Tb11.v5.0205.1-p1;hypothetical protein, conserved	639568	631201	558508	374621	297792	332656
156	Tb11.v5.0206.1-p1;Tb927.10.6140	0.465715	20.6007	1.10352	Tb11.v5.0206.1-p1;phosphatidylinositolN- acetylglucosaminyltransferase subunit c, putative	1920500	2073320	1333200	1381990	1214480	1087510
157	Tb11.v5.0210.1-p1;Tb927.5.286b	-0.206158	17.1145	0.202607	Tb11.v5.0210.1-p1;adenosine transporter 1	165594	97817.1	123941	146065	145037	133773
158	Tb11.v5.0212.1-p1;Tb927.5.288b	-0.193425	20.0233	0.217914	Tb11.v5.0212.1-p1;ribulose-phosphate 3-epimerase, putative	1160790	890977	1355520	1560410	942336	1291270
159	Tb11.v5.0213.1-p1;Tb927.5.291b	0.15596	21.9073	0.560011	Tb11.v5.0213.1-p1;variant surface glycoprotein (VSG)-related, putative	4265760	4693860	4163410	3681520	3932440	3739850
160	Tb11.v5.0214.1-p1;Tb927.5.295b	0.0298225	26.8545	0.112109	Tb11.v5.0214.1-p1;retrotransposon hotspot (RHS) protein 1	116771000	121750000	119095000	110744000	110693000	113855000
161	Tb11.v5.0215.1-p1;Tb927.5.300b	6.42058	13.6996	4.43948	Tb11.v5.0215.1-p1;2-oxoglutarate (2OG) and Fe(II)-dependent oxygenase superfamily protein, putative	78005.6	0	149214	0	0	0
162	Tb11.v5.0216.1-p1;Tb927.5.309b	0.592084	27.8441	3.20854	Tb11.v5.0216.1-p1;invariant surface glycoprotein, putative	262745000	273928000	295652000	181334000	161101000	185977000
163	Tb11.v5.0218.1-p1;Tb927.5.500	0.121375	24.3539	0.753762	Tb11.v5.0218.1-p1;hypothetical protein, conserved	21718500	21483200	20813100	18717100	18778800	19066100
164	Tb11.v5.0223.1-p1;Tb927.5.440	1.54332	18.8871	2.37415	Tb11.v5.0223.1-p1;trans-sialidase, putative	1020270	904727	1087830	329724	353756	317919
165	Tb11.v5.0224.1-p1;Tb927.5.430	-0.270457	19.1296	0.421349	Tb11.v5.0224.1-p1;invariant surface glycoprotein, putative	423272	489580	575955	656961	484541	599083
166	Tb11.v5.0226.1-p1;Tb927.5.410	1.14698	23.5355	1.44254	Tb11.v5.0226.1-p1;invariant surface glycoprotein, putative	14510000	17135500	16729500	6659330	7004830	7347040
167	Tb11.v5.0230.1-p1;Tb927.5.370	0.224934	29.7118	0.484929	Tb11.v5.0230.1-p1;75 kDa invariant surface glycoprotein, putative	877588000	945945000	830044000	763912000	614961000	795534000
168	Tb11.v5.0231.1-p1;Tb927.5.360	0.135819	27.6411	0.289142	Tb11.v5.0231.1-p1;75 kDa invariant surface glycoprotein	210534000	202623000	210565000	179070000	180665000	182984000
169	Tb11.v5.0233.1-p1;Tb927.10.5240	-0.0336388	26.7791	0.101442	Tb11.v5.0233.1-p1;cAMP binding protein, putative	115434000	114903000	111549000	108018000	115975000	111081000
170	Tb11.v5.0235.1-p1;Tb927.10.5220	1.88189	16.7793	2.84396	Tb11.v5.0235.1-p1;hypothetical protein, conserved	206436	171791	252888	50972.5	41181.5	79104.1
171	Tb11.v5.0236.1-p1;Tb927.10.5210	-0.04018	21.8481	0.149249	Tb11.v5.0236.1-p1;TFIIH basal transcription factor subunit	3481740	3984400	3828500	3550240	3810680	3834030
172	Tb11.v5.0237.1-p1;Tb927.10.5200	-0.204437	21.6371	0.195648	Tb11.v5.0237.1-p1;hypothetical protein, conserved	3205910	2696280	3010260	3544240	3373890	2992970
173	Tb11.v5.0238.1-p1;Tb927.10.5190	1.22377	18.9009	1.70731	Tb11.v5.0238.1-p1;Kinesin associated protein, putative	765531	656429	747287	414585	397473	163576
174	Tb11.v5.0239.1-p1;Tb927.10.5180	-0.546896	13.7354	0.535545	Tb11.v5.0239.1-p1;TPR-repeat-containing chaperone protein DNAJ, putative	8968.17	0	0	0	13895.7	11825.4
175	Tb11.v5.0243.1-p1;Tb11.v5.1060.1-p1;Tb927.10.5330;Tb927.10.5340	-0.0874455	29.7128	0.332531	Tb11.v5.0243.1-p1;Tb11.v5.1060.1-p1;40S ribosomal protein S18, putative;40S ribosomal protein S18, putative	835429000	868531000	886315000	915532000	850772000	855969000
176	Tb11.v5.0244.1-p1;Tb927.10.5320	-0.545048	22.7257	1.71221	Tb11.v5.0244.1-p1;RNA editing endoribonuclease	4543690	7370240	7890770	8880920	9556320	8631060
177	Tb11.v5.0245.1-p1;Tb927.10.5310	0.00986537	24.0807	0.0135943	Tb11.v5.0245.1-p1;AMP-activated kinase, alpha 1	18203600	19280600	17279600	18197000	16026400	18107100
178	Tb11.v5.0246.1-p1;Tb927.10.5300	-0.103983	26.6141	0.338737	Tb11.v5.0246.1-p1;eukaryotic translation initiation factor 6 (eIF-6), putative	104037000	100702000	92247700	108348000	85558700	113610000
179	Tb11.v5.0248.1-p1;Tb927.10.5280	0.0557681	22.1157	0.300946	Tb11.v5.0248.1-p1;pre-mRNA splicing factor ATP-dependent RNA helicase, putative	4874760	4750960	4436440	4479980	4059240	4515900
180	Tb11.v5.0249.1-p1;Tb927.10.5270	-0.224238	21.1838	0.684276	Tb11.v5.0249.1-p1;mitogen-activated protein kinase kinase 5	2463020	2406500	2123190	2699180	2329490	2873810
181	Tb11.v5.0251.1-p1;Tb927.11.7320	0.571355	18.6588	1.40656	Tb11.v5.0251.1-p1;dual specificity phopshatase, putative	615444	486262	481537	321387	378432	330033
182	Tb11.v5.0252.1-p1;Tb927.11.7310	-0.130173	23.1586	0.554215	Tb11.v5.0252.1-p1;RNA binding protein, putative	8764970	8509530	9954420	10502500	9168820	9020120
183	Tb11.v5.0253.1-p1;Tb927.11.7300	0.122227	22.5321	0.395125	Tb11.v5.0253.1-p1;major facilitator superfamily, putative	6050890	6748480	5787080	5702380	5381690	5350910
184	Tb11.v5.0254.1-p1;Tb927.11.7290	0.41716	23.6804	2.24324	Tb11.v5.0254.1-p1;pantothenate kinase subunit, putative	15048700	15586400	15336200	11242900	10535200	11374800
185	Tb11.v5.0255.1-p1;Tb927.11.7280	-0.251016	23.6763	0.509103	Tb11.v5.0255.1-p1;DNA-direcetd RNA polymerase II, subunit 9, putative	13285100	10183200	10694300	14564200	10022500	14881400
186	Tb11.v5.0256.1-p1;Tb927.11.7270	-0.134456	27.3417	0.656586	Tb11.v5.0256.1-p1;proteasome beta 3 subunit, putative	166979000	171052000	172911000	182258000	179411000	174601000
187	Tb11.v5.0257.1-p1;Tb927.11.7250	0.211936	20.4662	0.328779	Tb11.v5.0257.1-p1;hypothetical protein, conserved	1742980	1585730	1887000	1592130	1240430	1537760
188	Tb11.v5.0258.1-p1;Tb927.11.7240	0.1041	23.9482	0.611728	Tb11.v5.0258.1-p1;nexin-dynein regulatory complex 2	16318600	15382900	15262100	14341000	12928300	14814600
189	Tb11.v5.0261.1-p1;Tb927.7.4480	-0.512727	27.4208	1.57534	Tb11.v5.0261.1-p1;adenosine 5'-monophosphoramidase, putative	162078000	134819000	134373000	217264000	181476000	188926000
190	Tb11.v5.0262.1-p1;Tb927.7.4490	0.0756104	23.5533	0.338009	Tb11.v5.0262.1-p1;hypothetical protein, conserved	12267400	13329500	12574200	11539400	11595800	11702100
191	Tb11.v5.0263.1-p1;Tb927.7.4500	-0.11005	27.6255	0.491653	Tb11.v5.0263.1-p1;PX domain containing protein, putative	199381000	203808000	196243000	209704000	214887000	194243000
192	Tb11.v5.0264.1-p1;Tb927.7.4510	0.0856362	26.1783	0.45519	Tb11.v5.0264.1-p1;Domain of unknown function (DUF4201), putative	77591000	74395600	77626800	69213300	73712800	64679600
193	Tb11.v5.0265.1-p1;Tb927.7.4520	-0.241145	29.0203	0.587492	Tb11.v5.0265.1-p1;Thioredoxin-like, putative	503241000	477749000	430164000	537388000	439977000	626624000
194	Tb11.v5.0267.1-p1	0.243054	22.2452	1.2169	Tb11.v5.0267.1-p1	4858050	5176380	4674930	4300080	3475830	4262040
195	Tb11.v5.0268.1-p1;Tb927.7.4550	-2.6631	22.1875	7.12576	Tb11.v5.0268.1-p1;Mitochondrial ribosomal protein L7/L12	2601380	2381280	2686210	15041500	14451000	17285800
196	Tb11.v5.0269.1-p1;Tb927.7.4560	-0.0522346	21.4656	0.173525	Tb11.v5.0269.1-p1;Histone acetyltransferase 1	2814990	2863880	2590190	2991940	2815670	2487460
197	Tb11.v5.0270.1-p1;Tb927.7.4570	-0.292872	28.8593	1.56087	Tb11.v5.0270.1-p1;inosine-guanine nucleoside hydrolase	453398000	443622000	435866000	526951000	475710000	557876000
198	Tb11.v5.0271.1-p1;Tb927.10.6350	0.134455	25.285	1.044	Tb11.v5.0271.1-p1;trypanin	41348300	41783900	41176500	36547500	34540600	37674100
199	Tb11.v5.0272.1-p1;Tb927.10.6340	0.386069	22.5125	2.36653	Tb11.v5.0272.1-p1;hypothetical protein, conserved	6637380	6058840	5909930	4697680	5062750	4016790
200	Tb11.v5.0273.1-p1;Tb927.10.6330	0.0923441	23.5525	0.146098	Tb11.v5.0273.1-p1;kinetoplastid kinetochore protein 1	12232900	11473800	11652700	10698800	11562200	9729700
201	Tb11.v5.0274.1-p1;Tb927.10.6320	0.214369	23.2755	1.10145	Tb11.v5.0274.1-p1;CBF/Mak21 family, putative	11224700	9976890	11400100	8374810	9009600	9674650
202	Tb11.v5.0275.1-p1;Tb927.10.6310	-0.148228	27.8274	0.819527	Tb11.v5.0275.1-p1;major vault protein, putative	234796000	233560000	219347000	247989000	232891000	247249000
203	Tb11.v5.0276.1-p1;Tb927.10.6300	-0.446958	21.353	1.25919	Tb11.v5.0276.1-p1;Mitochondrial ribosomal protein S5	2884600	2248680	2895320	3756350	3240560	3512760
204	Tb11.v5.0277.1-p1;Tb927.10.6290	0.106957	23.9443	0.392152	Tb11.v5.0277.1-p1;ATP-dependent DEAD/H RNA helicase, putative	17571600	16932400	16830800	15504400	15293600	15039500
205	Tb11.v5.0278.1-p1;Tb927.10.6280	-0.49304	19.8552	1.86359	Tb11.v5.0278.1-p1;N-terminal glutamine amidase, putative	852497	754697	825873	1078020	1132120	1099650
206	Tb11.v5.0279.1-p1	0.661944	18.2748	0.905407	Tb11.v5.0279.1-p1	445819	280424	0	248136	188000	0
207	Tb11.v5.0281.1-p1;Tb927.5.330	1.3475	22.9222	3.16387	Tb11.v5.0281.1-p1;receptor-type adenylate cyclase GRESAG 4, putative	17226300	16837500	16334400	6107880	6545030	6440280
208	Tb11.v5.0282.1-p1;Tb927.5.340	0.708988	27.149	2.14382	Tb11.v5.0282.1-p1;expression site-associated gene 5 (ESAG5) protein, putative	250420000	246880000	242294000	142745000	149965000	140279000
209	Tb11.v5.0289.1-p1;Tb927.11.12770	-0.186919	20.8738	0.683946	Tb11.v5.0289.1-p1;ubiquitin ligase, putative	1887730	1878580	1688610	1956850	2004160	2032220
210	Tb11.v5.0290.1-p1;Tb927.11.12760	0.097568	18.7985	0.165336	Tb11.v5.0290.1-p1;hypothetical protein, conserved	492808	483818	423741	447474	378986	443828
211	Tb11.v5.0291.1-p1;Tb927.11.12750	-0.0470187	24.2467	0.227875	Tb11.v5.0291.1-p1;cleavage and polyadenylation specificity factor 30 kDa subunit	20558900	21008600	19452400	20221000	19733300	20611700
212	Tb11.v5.0302.1-p1;Tb927.10.15920	7.77252	15.6826	10.6234	Tb11.v5.0302.1-p1;hypothetical protein, conserved	424006	399787	342439	0	0	0
213	Tb11.v5.0303.1-p1;Tb927.10.15930	0.325906	22.5508	0.916572	Tb11.v5.0303.1-p1;pdz domain containing protein, putative	6481150	6505550	5757120	4862120	4771990	4764770
214	Tb11.v5.0305.1-p1;Tb927.10.15950	0.189007	23.0082	1.84361	Tb11.v5.0305.1-p1;TATA-box-binding protein	8771590	8589550	9100440	7706490	7082600	7582070
215	Tb11.v5.0310.1-p1;Tb927.10.8450	0.14159	20.958	0.130215	Tb11.v5.0310.1-p1;glucose transporter 1E	2339460	3299560	3290950	2281380	2628970	2842150
216	Tb11.v5.0315.1-p1;Tb927.1.1470	1.20798	19.8822	1.08628	Tb11.v5.0315.1-p1;conserved protein, unknown function	1628940	1868120	1522050	645217	761666	695189
217	Tb11.v5.0325.1-p1	-0.0180034	24.8357	0.0471625	Tb11.v5.0325.1-p1	28944600	28590200	31912000	29028200	28928500	28908600
218	Tb11.v5.0326.1-p1	-0.0726757	24.7917	0.297005	Tb11.v5.0326.1-p1	26997500	27727600	26574900	27317800	25215800	29758700
219	Tb11.v5.0330.1-p1;Tb927.10.8440	-0.768423	30.3021	1.97406	Tb11.v5.0330.1-p1;glucose transporter 1B	1025820000	1220150000	1066570000	1777950000	1528110000	2088440000
220	Tb11.v5.0331.1-p1;Tb11.v5.0332.1-p1;Tb927.10.8490;Tb927.10.8500;Tb927.10.8510;Tb927.10.8520;Tb927.10.8530	0.109811	24.1785	0.114191	Tb11.v5.0331.1-p1;Tb11.v5.0332.1-p1;glucose transporter, putative;glucose transporter, putative;glucose transporter, putative;glucose transporter, putative;glucose transporter 2A	22804500	26829500	23482100	21062100	22141000	21754500
221	Tb11.v5.0338.1-p1;Tb927.10.5090	0.186738	20.4391	0.439546	Tb11.v5.0338.1-p1;Enriched in surface-labeled proteome protein 18	1573240	1686750	1714490	1329380	1467320	1430990
222	Tb11.v5.0339.1-p1;Tb927.10.5080	0.241075	24.8014	1.37538	Tb11.v5.0339.1-p1;GPI transamidase component Tta2	30689500	31378900	29099400	23852100	25629100	24615700
223	Tb11.v5.0340.1-p1;Tb927.10.5070	-0.00682525	20.4151	0.0127326	Tb11.v5.0340.1-p1;ribonuclease H, putative	1439460	1518240	1396760	1376990	1471160	1382480
224	Tb11.v5.0341.1-p1;Tb927.10.5060	-0.472919	19.1799	0.895967	Tb11.v5.0341.1-p1;Protein of unknown function (DUF3592), putative	469737	605545	624255	666076	864690	748617
225	Tb11.v5.0342.1-p1;Tb927.10.5040	0.0170912	23.1203	0.0258327	Tb11.v5.0342.1-p1;chaperone protein DnaJ, putative	9568970	8764900	9122350	9321460	7701990	9186770
226	Tb11.v5.0356.1-p1;Tb927.1.1240	-0.0336217	24.8436	0.147324	Tb11.v5.0356.1-p1;cytidine triphosphate synthase, putative	31763100	32503400	30952500	30825500	29942300	32861100
227	Tb11.v5.0357.1-p1;Tb927.1.1270	-0.439727	22.1431	1.01371	Tb11.v5.0357.1-p1;homocysteine S-methyltransferase, putative	4682320	4181140	3903260	5858370	4945750	5895950
228	Tb11.v5.0365.1-p1	0.229637	26.062	1.25255	Tb11.v5.0365.1-p1	73200400	73412700	71296600	60536100	57549800	60108200
229	Tb11.v5.0366.1-p1	0.53939	23.8899	1.66126	Tb11.v5.0366.1-p1	17788700	16133700	15619700	11909700	10379400	10535500
230	Tb11.v5.0372.1-p1;Tb927.1.1310	0.517328	22.9793	1.9075	Tb11.v5.0372.1-p1;transmembrane protein, conserved	9301800	9588550	9064650	6372420	6706950	5774950
231	Tb11.v5.0384.1-p1;Tb927.1.1130	0.621536	24.3764	3.32244	Tb11.v5.0384.1-p1;glycerol-3-phosphate dehydrogenase (FAD-dependent), putative	26751400	28097600	26294400	17434600	16985800	16292700
232	Tb11.v5.0387.1-p1;Tb927.11.1180	-0.110087	25.7517	0.565712	Tb11.v5.0387.1-p1;cdc2-related kinase 6, putative	52863100	56801500	57965000	57690700	59934300	55758200
233	Tb11.v5.0388.1-p1;Tb927.11.1190	-0.0989192	21.1091	0.145874	Tb11.v5.0388.1-p1;Ring finger domain/PHD-finger, putative	2038820	1886720	2508500	2176120	1930270	2545290
234	Tb11.v5.0391.1-p1;Tb927.1.1370	0.00823157	23.8109	0.0316357	Tb11.v5.0391.1-p1;rRNA biogenesis protein, putative	14710300	15123100	15854800	14786100	14243700	14649200
235	Tb11.v5.0394.1-p1	0.399432	22.3789	0.914337	Tb11.v5.0394.1-p1	6029750	5179250	6874430	4158120	3644830	5542910
236	Tb11.v5.0396.1-p1;Tb927.10.16170	-0.882399	23.0701	4.26696	Tb11.v5.0396.1-p1;potassium voltage-gated channel, putative	7312190	7781550	7038530	12566300	13018600	13651300
237	Tb11.v5.0397.1-p1;Tb927.10.16150	-0.0871168	23.9566	0.338989	Tb11.v5.0397.1-p1;ATP-dependent zinc metallopeptidase, putative	15213800	15796800	15669700	16676200	15498200	15530000
238	Tb11.v5.0399.1-p1	0.740475	14.2271	0.70217	Tb11.v5.0399.1-p1	20332.5	51311.6	17026.2	14050.2	12986.7	19503.8
239	Tb11.v5.0404.1-p1	10.5393	17.7176	10.7438	Tb11.v5.0404.1-p1	2274720	1786110	2656840	0	0	0
240	Tb11.v5.0406.1-p1;Tb927.10.15910	0.0975025	24.6103	0.519009	Tb11.v5.0406.1-p1;Glycerol uptake protein 1	26328600	25856200	25940200	23416400	21931200	24901600
241	Tb11.v5.0410.1-p1	12.4204	14.409	9.26832	Tb11.v5.0410.1-p1	6067790	11332700	0	0	0	0
242	Tb11.v5.0413.1-p1;Tb927.5.4620	0.786201	15.7775	0.605093	Tb11.v5.0413.1-p1;expression site-associated gene 9 (ESAG9) protein, putative	58937	96217.7	89176	51318.2	26762	66620.8
243	Tb11.v5.0414.1-p1;Tb927.10.540	-0.127851	29.3191	0.504949	Tb11.v5.0414.1-p1;ATP-dependent RNA helicase SUB2, putative	662540000	683158000	664490000	715037000	685079000	693401000
244	Tb11.v5.0415.1-p1;Tb927.10.3690	-8.59747	12.1236	8.92151	Tb11.v5.0415.1-p1;rRNA dimethyltransferase, putative	0	0	0	0	685992	369639
245	Tb11.v5.0420.1-p1;Tb927.10.14490	0.193225	27.1742	1.42094	Tb11.v5.0420.1-p1;hypothetical protein, conserved	148125000	158223000	154027000	132449000	128000000	124839000
246	Tb11.v5.0421.1-p1;Tb927.5.350	0.053498	23.621	0.072927	Tb11.v5.0421.1-p1;75 kDa invariant surface glycoprotein, putative	13313100	13405900	13429600	13091900	11204800	13024900
247	Tb11.v5.0422.1-p1	-0.337763	23.5959	1.84418	Tb11.v5.0422.1-p1	11652900	11348100	11878500	14039100	13999400	14356000
248	Tb11.v5.0426.1-p1;Tb927.1.1640	0.1946	26.1055	1.11239	Tb11.v5.0426.1-p1;hypothetical protein, conserved	74391800	79630000	79715500	63236600	66351300	66111600
249	Tb11.v5.0427.1-p1;Tb927.10.15850	0.286415	25.3067	1.53245	Tb11.v5.0427.1-p1;Peroxisome biogenesis factor 12	43899500	45716500	43578900	34510700	34703700	35601200
250	Tb11.v5.0434.1-p1;Tb927.10.15390	0.0780619	22.852	0.397328	Tb11.v5.0434.1-p1;Flagellum attachment zone protein 7	7818280	7577040	7397290	7056710	6923550	6820800
251	Tb11.v5.0435.1-p1;Tb927.11.3650	-0.144511	29.1729	0.852721	Tb11.v5.0435.1-p1;adenylosuccinate synthetase, putative	580679000	606804000	584337000	632772000	619985000	614093000
252	Tb11.v5.0436.1-p1;Tb927.1.1030	0.229822	23.0534	0.921282	Tb11.v5.0436.1-p1;Nucleolar protein 49	9237460	9763850	9156140	8066540	7411940	7656160
253	Tb11.v5.0446.1-p1;Tb927.10.10310	-0.691788	22.2536	2.89771	Tb11.v5.0446.1-p1;hypothetical protein, conserved	4162090	3855400	4866250	6046800	7132920	6824750
254	Tb11.v5.0454.1-p1;Tb927.10.8750	0.494606	18.143	1.47549	Tb11.v5.0454.1-p1;GTPase activating protein, putative	378209	369371	267854	217490	218865	257606
255	Tb11.v5.0464.1-p1;Tb927.1.1560	-0.0457526	27.9925	0.188139	Tb11.v5.0464.1-p1;vesicular-fusion protein nsf, putative	266318000	281981000	266680000	270947000	265957000	266411000
256	Tb11.v5.0465.1-p1;Tb927.10.15650	-0.853833	18.5383	3.69771	Tb11.v5.0465.1-p1;Mitoribosomal SSU assembly factor 11	313925	329698	304630	494588	569579	601433
257	Tb11.v5.0468.1-p1	0.260727	24.8398	0.209091	Tb11.v5.0468.1-p1	51532000	22452800	19685800	15795100	18284500	40711000
258	Tb11.v5.0469.1-p1;Tb927.1.2330;Tb927.1.2350;Tb927.1.2370;Tb927.1.2390	-0.155643	34.7547	0.661296	Tb11.v5.0469.1-p1;beta tubulin;beta tubulin;beta tubulin;beta tubulin	27213200000	29418500000	28571300000	30231700000	29046900000	30349200000
259	Tb11.v5.0474.1-p1;Tb927.3.3290	0.0619385	23.174	0.204536	Tb11.v5.0474.1-p1;protein kinase, putative	9584400	10094700	10378100	9562080	8930760	9228070
260	Tb11.v5.0477.1-p1	-0.000556136	18.8593	0.000806014	Tb11.v5.0477.1-p1	469375	542230	469268	508853	479179	446984
261	Tb11.v5.0480.1-p1	0.0685184	25.0138	0.229306	Tb11.v5.0480.1-p1	35353900	35090900	32991800	33431200	27053700	34738300
262	Tb11.v5.0481.1-p1;Tb927.10.15380	0.497618	22.0783	4.44469	Tb11.v5.0481.1-p1;U3 snoRNA-associated protein UTP11, putative	5686110	5375690	5786200	3856710	3771550	3881550
263	Tb11.v5.0482.1-p1;Tb927.11.2720	1.01215	13.6791	0.783892	Tb11.v5.0482.1-p1;hypothetical protein, conserved	25905.5	12987.1	0	5392.2	13341.4	9787.41
264	Tb11.v5.0487.1-p1	0.101114	24.2496	0.147717	Tb11.v5.0487.1-p1	21458800	20085400	20735200	18645200	17710200	19484300
265	Tb11.v5.0489.1-p1	0.0685125	24.4523	0.199602	Tb11.v5.0489.1-p1	22912400	24801000	24411400	21787300	24672600	19850400
266	Tb11.v5.0495.1-p1	-0.598047	17.6876	0.631659	Tb11.v5.0495.1-p1	174289	183275	174342	237587	421091	176543
267	Tb11.v5.0500.1-p1;Tb927.10.660	0.1109	23.6301	0.282986	Tb11.v5.0500.1-p1;2-oxoisovalerate dehydrogenase alpha subunit, putative	13450800	14009900	13395800	12632800	11423800	12376200
268	Tb11.v5.0501.1-p1;Tb927.10.3940	-0.136979	30.4799	0.45724	Tb11.v5.0501.1-p1;40S ribosomal protein S3A, putative	1455710000	1469610000	1508220000	1570080000	1544970000	1522370000
269	Tb11.v5.0502.1-p1;Tb927.10.3920	0.083689	25.7971	0.471696	Tb11.v5.0502.1-p1;hypothetical protein, conserved	58847000	60218000	59572800	54895500	55571900	51259400
270	Tb11.v5.0507.1-p1	0.0614656	24.1461	0.170812	Tb11.v5.0507.1-p1	19042700	20585400	20780100	18409500	20266800	17063800
271	Tb11.v5.0511.1-p1	-0.0436191	17.482	0.04453	Tb11.v5.0511.1-p1	180721	171656	195150	184620	195961	168142
272	Tb11.v5.0512.1-p1;Tb927.10.2180	0.146869	22.3702	1.01575	Tb11.v5.0512.1-p1;Rtr1/RPAP2 family, putative	5456660	5879850	6079690	5034540	5101170	5017200
273	Tb11.v5.0514.1-p1;Tb927.11.9000	0.318189	24.3581	0.699276	Tb11.v5.0514.1-p1;cation transporter, putative	23704700	28999700	25089100	19251600	26867000	15268300
274	Tb11.v5.0516.1-p1;Tb927.10.6880	-0.19971	29.4599	1.0342	Tb11.v5.0516.1-p1;glyceraldehyde 3-phosphate dehydrogenase, cytosolic	717466000	726249000	700764000	775248000	779789000	791406000
275	Tb11.v5.0519.1-p1;Tb927.8.3320	0.751783	14.1644	0.652518	Tb11.v5.0519.1-p1;Mitochondrial ATP synthase subunit, putative	0	73109.8	61986	28294.7	45008.9	46372.8
276	Tb11.v5.0520.1-p1	-0.0420068	17.3126	0.0471498	Tb11.v5.0520.1-p1	182673	122023	151831	122176	146098	190211
277	Tb11.v5.0522.1-p1;Tb927.9.15350	-0.408993	11.4933	0.339878	Tb11.v5.0522.1-p1;hypothetical protein, conserved	0	1756.77	0	3386.69	2037.54	1726.82
278	Tb11.v5.0523.1-p1;Tb927.1.780	-0.0956237	23.9255	0.543794	Tb11.v5.0523.1-p1;leucine-rich repeat-containing protein	15487200	15053400	15622900	16316200	16039300	15098200
279	Tb11.v5.0527.1-p1;Tb927.10.16110	-0.319705	25.3421	1.50139	Tb11.v5.0527.1-p1;component of motile flagella 1	39988500	39990000	39967400	49347900	45653000	48660900
280	Tb11.v5.0531.1-p1;Tb927.10.5620	0.0662408	33.7569	0.182368	Tb11.v5.0531.1-p1;fructose-bisphosphate aldolase, glycosomal	13685900000	15114800000	15808300000	13308400000	14972100000	12121200000
281	Tb11.v5.0533.1-p1	0.210212	13.2902	0.148569	Tb11.v5.0533.1-p1	0	10654.6	10350.8	5951.82	13145.3	8930.67
282	Tb11.v5.0537.1-p1	-0.24764	30.8332	0.739958	Tb11.v5.0537.1-p1	1802030000	1452410000	1727550000	1975900000	1499760000	2196090000
283	Tb11.v5.0538.1-p1;Tb927.8.4970;Tb927.8.4980;Tb927.8.4990;Tb927.8.5000;Tb927.8.5010	-0.217929	30.9187	0.861409	Tb11.v5.0538.1-p1;Paraflagellar rod protein 2-1;Paraflagellar rod protein 2-2;Paraflagellar rod protein 2-3;Paraflagellar rod protein 2-4;Paraflagellar rod protein 2-5	1881720000	2008550000	1967160000	2183110000	2149780000	2140370000
284	Tb11.v5.0539.1-p1;Tb927.10.6830	-0.276921	22.4882	1.36571	Tb11.v5.0539.1-p1;bardet-biedl syndrome 4 protein	5352340	5420520	5660070	6252810	6693600	6244440
285	Tb11.v5.0540.1-p1	0.0606375	25.8869	0.0979152	Tb11.v5.0540.1-p1	63934500	59941700	60097300	57944300	57053100	54124600
286	Tb11.v5.0543.1-p1;Tb927.10.10890;Tb927.10.10900;Tb927.10.10920;Tb927.10.10940;Tb927.10.10950;Tb927.10.10960	0.0748989	32.2538	0.256858	Tb11.v5.0543.1-p1;heat shock protein, putative;heat shock protein, putative;heat shock protein, putative;heat shock protein, putative;heat shock protein, putative;heat shock protein, putative	5395170000	5343920000	5403180000	4957170000	4746320000	4838800000
287	Tb11.v5.0544.1-p1;Tb927.11.15470	-0.628484	19.3049	2.85442	Tb11.v5.0544.1-p1;methionyl-tRNA formyltransferase	580514	603948	528807	805977	978104	788444
288	Tb11.v5.0551.1-p1	1.47219	21.6922	2.23063	Tb11.v5.0551.1-p1	5850980	5702620	5984300	2032570	1680930	2471400
289	Tb11.v5.0553.1-p1	0.0806362	26.7809	0.25053	Tb11.v5.0553.1-p1	124926000	115362000	122262000	113338000	102070000	112998000
290	Tb11.v5.0563.1-p1;Tb927.10.13270	-0.0714408	25.3115	0.268861	Tb11.v5.0563.1-p1;Periodic tryptophan protein 2 homolog, putative	42020100	44145100	43603500	43633400	41939900	45274900
291	Tb11.v5.0564.1-p1	-0.248602	24.4703	1.44125	Tb11.v5.0564.1-p1	21558800	21910300	21268900	25484000	22666700	25855600
292	Tb11.v5.0566.1-p1;Tb927.10.11240	0.232826	22.2997	0.742419	Tb11.v5.0566.1-p1;hypothetical protein, conserved	5349390	5057580	5939660	5584700	3944470	4034510
293	Tb11.v5.0569.1-p1;Tb927.8.4700;Tb927.8.4720;Tb927.8.4740;Tb927.8.4710;Tb927.8.4730	1.09161	23.097	2.80617	Tb11.v5.0569.1-p1;amino acid transporter, putative;amino acid transporter, putative;amino acid transporter, putative;amino acid transporter, putative;amino acid transporter, putative	14826200	15761000	16296200	7038080	6941470	7205750
294	Tb11.v5.0570.1-p1	-0.357834	17.2889	1.58694	Tb11.v5.0570.1-p1	123637	140347	162116	177345	182528	167862
295	Tb11.v5.0574.1-p1;Tb927.5.2540	-0.409034	21.7569	1.48058	Tb11.v5.0574.1-p1;Organic solute transport protein 1, putative	3188970	3204550	3046210	4165680	3850640	4078920
296	Tb11.v5.0580.1-p1;Tb927.10.7100	0.712809	24.1365	4.47566	Tb11.v5.0580.1-p1;delta-4 fatty acid desaturase	23742000	22136400	23358500	13923100	13068400	13647200
297	Tb11.v5.0581.1-p1	0.119008	24.9464	0.271372	Tb11.v5.0581.1-p1	33299200	33157200	33823000	32645400	28582700	27667000
298	Tb11.v5.0587.1-p1;Tb927.11.4610	-0.24082	27.8313	1.38943	Tb11.v5.0587.1-p1;protein kinase A regulatory subunit	226548000	236003000	217780000	255015000	253002000	259609000
299	Tb11.v5.0590.1-p1;Tb927.7.5620	0.107651	21.6689	0.201257	Tb11.v5.0590.1-p1;SET domain containing protein, putative	3432520	3522610	3336690	2995850	2829450	3423760
300	Tb11.v5.0594.1-p1	0.0334689	22.7718	0.0926907	Tb11.v5.0594.1-p1	6823540	7474870	7985580	7299440	7306650	6370720
301	Tb11.v5.0596.1-p1	-0.188489	24.8818	0.612132	Tb11.v5.0596.1-p1	29979600	28356900	30054300	32553300	33475500	30695800
302	Tb11.v5.0598.1-p1;Tb927.3.1220	0.093914	13.8768	0.0487026	Tb11.v5.0598.1-p1;GIY-YIG catalytic domain containing protein, putative	6300.62	19427.6	18944.9	6257.5	17078.8	16689.9
303	Tb11.v5.0611.1-p1;Tb927.7.2570	-1.581	24.859	7.53448	Tb11.v5.0611.1-p1;guide RNA associated protein, GAP2	21754200	20548700	20286100	60128800	55279400	64328700
304	Tb11.v5.0612.1-p1;Tb927.7.7070	-0.384153	25.4379	1.16668	Tb11.v5.0612.1-p1;MYND finger, putative	43426900	42239400	41322000	53721200	52057800	53114500
305	Tb11.v5.0620.1-p1	-0.0712961	22.1949	0.207213	Tb11.v5.0620.1-p1	4326990	5294720	5710830	5071410	5321840	5039130
306	Tb11.v5.0624.1-p1	0.120421	26.6231	0.541366	Tb11.v5.0624.1-p1	102624000	109336000	107746000	91542000	98784100	91387700
307	Tb11.v5.0626.1-p1;Tb927.10.14800	-0.114678	25.2639	0.64995	Tb11.v5.0626.1-p1;mitogen-activated protein kinase 9, putative	38434400	40060100	38424400	41220700	38796700	41480000
308	Tb11.v5.0631.1-p1;Tb927.10.960	-0.0714155	22.9427	0.292849	Tb11.v5.0631.1-p1;U4/U6-specific protein PRP4	7833830	8045620	8505960	8316680	8288280	8060450
309	Tb11.v5.0632.1-p1;Tb927.8.660	0.663095	14.2855	0.519833	Tb11.v5.0632.1-p1;Sel1 repeat, putative	29221.4	15260.5	22459.9	17584.3	13070.4	10265.9
310	Tb11.v5.0636.1-p1;Tb927.10.14890	-0.00925285	30.4916	0.0322461	Tb11.v5.0636.1-p1;C-terminal motor kinesin, putative	1529720000	1556310000	1550040000	1484720000	1450030000	1504780000
311	Tb11.v5.0637.1-p1;Tb927.10.380	-3.85064	20.0952	7.21664	Tb11.v5.0637.1-p1;kinetoplast ribosomal PPR-repeat containing protein 5	433196	365519	328431	4955610	5214290	5408000
312	Tb11.v5.0638.1-p1;Tb927.10.1050	-0.208823	28.5461	1.0671	Tb11.v5.0638.1-p1;serine peptidase, Clan SC, Family S10	372332000	410704000	382190000	417455000	407220000	461073000
313	Tb11.v5.0639.1-p1;Tb927.5.1230	-0.0921914	25.1034	0.563291	Tb11.v5.0639.1-p1;hypothetical protein, conserved	36135700	35242500	35140200	35923700	35989200	37066500
314	Tb11.v5.0650.1-p1;Tb927.10.2890	-0.128761	32.1696	0.454667	Tb11.v5.0650.1-p1;enolase	4657370000	4590760000	4830290000	4864270000	4776080000	4961400000
315	Tb11.v5.0651.1-p1	0.0888806	17.7479	0.123764	Tb11.v5.0651.1-p1	188889	215393	203784	197800	155168	206133
316	Tb11.v5.0652.1-p1;Tb927.7.3210	0.156892	24.0746	1.31606	Tb11.v5.0652.1-p1;Pseudokinase, putative	17417000	17973400	17552300	15222600	15254600	15189000
317	Tb11.v5.0655.1-p1;Tb927.2.830:pseudogenic_transcript-p1	-0.0734351	26.0946	0.265862	Tb11.v5.0655.1-p1;retrotransposon hot spot protein 1 (RHS1), interrupted	71176500	73285500	72703700	72703000	71356800	74915800
318	Tb11.v5.0663.1-p1	0.188374	22.1329	0.626425	Tb11.v5.0663.1-p1	4774610	4463110	5219400	4230380	3614030	4416150
319	Tb11.v5.0668.1-p1;Tb927.10.8230	0.147737	30.724	1.14332	Tb11.v5.0668.1-p1;protein disulfide isomerase 2	1773060000	1795030000	1724710000	1573850000	1366160000	1617060000
320	Tb11.v5.0670.1-p1	-0.104507	25.4063	0.185153	Tb11.v5.0670.1-p1	43010500	46992900	35405700	42143300	33762500	55209300
321	Tb11.v5.0671.1-p1;Tb927.10.13010	-0.192349	23.6014	0.736651	Tb11.v5.0671.1-p1;cAMP-dependent protein kinase catalytic subunit 3	11956200	12101600	12720100	13170700	13866900	13382000
322	Tb11.v5.0672.1-p1;Tb927.4.2560	0.0381775	17.6578	0.0210747	Tb11.v5.0672.1-p1;cardiolipin synthetase	353954	312113	84068.2	167117	243568	193232
323	Tb11.v5.0680.1-p1;Tb927.10.9100	0.0656716	24.2004	0.19464	Tb11.v5.0680.1-p1;hypothetical protein, conserved	20187100	19038600	21024400	18283600	19468000	17590700
324	Tb11.v5.0684.1-p1;Tb927.10.2770	0.0423348	26.9238	0.0755422	Tb11.v5.0684.1-p1;eukaryotic translation initiation factor 5, putative	135797000	131283000	133438000	127941000	124549000	119811000
325	Tb11.v5.0686.1-p1;Tb927.9.15380	0.159445	25.7377	0.435713	Tb11.v5.0686.1-p1;nadh-ubiquinone oxidoreductase 39 kda subunit	55495400	56245600	51336200	45703100	52063200	42652300
326	Tb11.v5.0700.1-p1;Tb927.4.680	-0.725024	20.5256	2.26242	Tb11.v5.0700.1-p1;hypothetical protein, conserved	1223490	930760	1177420	1845120	1742410	1700800
327	Tb11.v5.0707.1-p1;Tb927.10.8650	-0.0211675	24.3642	0.0470484	Tb11.v5.0707.1-p1;ran binding protein, putative	22112200	22229000	23053400	22611800	22945000	20247200
328	Tb11.v5.0710.1-p1	0.000171871	22.9093	0.000341066	Tb11.v5.0710.1-p1	7404520	7867950	8274290	7809770	7641510	7217740
329	Tb11.v5.0713.1-p1	-0.0275288	28.7478	0.149249	Tb11.v5.0713.1-p1	445972000	463176000	452222000	441802000	439456000	442499000
330	Tb11.v5.0718.1-p1;Tb927.10.13780	-0.157554	27.5676	0.923306	Tb11.v5.0718.1-p1;Glycogen synthase kinase 3 short	191999000	200339000	191895000	212469000	207585000	202768000
331	Tb11.v5.0731.1-p1	-0.265409	26.7426	0.631461	Tb11.v5.0731.1-p1	95152300	102028000	104672000	114640000	120896000	111619000
332	Tb11.v5.0735.1-p1	0.00915437	14.8558	0.00931799	Tb11.v5.0735.1-p1	32661.8	39893.2	24912.3	28459.6	30053.6	34606.8
333	Tb11.v5.0736.1-p1	-0.259669	21.4097	0.917908	Tb11.v5.0736.1-p1	2402180	2989160	2490430	3055220	2981170	3030790
334	Tb11.v5.0738.1-p1;Tb927.8.3910	-0.192098	22.4366	0.609315	Tb11.v5.0738.1-p1;thymidylate kinase, putative	5754990	5146080	5097390	5658180	5977550	5959400
335	Tb11.v5.0739.1-p1	0.586337	20.7879	1.73419	Tb11.v5.0739.1-p1	1775950	1957270	1813720	1095640	1150460	1338780
336	Tb11.v5.0741.1-p1;Tb927.3.3770;Tb927.3.3790	0.281016	27.02	1.0267	Tb11.v5.0741.1-p1;paraflagellar rod component, putative;hypothetical protein, conserved	143825000	148386000	146959000	116986000	134287000	97570100
337	Tb11.v5.0745.1-p1;Tb927.10.9180	0.124568	19.3319	0.35698	Tb11.v5.0745.1-p1;PRA1 family protein, putative	687355	690945	706303	627219	671344	559385
338	Tb11.v5.0746.1-p1	-0.18253	24.0401	0.784038	Tb11.v5.0746.1-p1	17419100	16275900	16740600	19347800	17420000	18284700
339	Tb11.v5.0758.1-p1;Tb927.1.4140	-0.204677	22.1533	0.740595	Tb11.v5.0758.1-p1;Bardet-Biedl syndrome 5 protein	4727920	4383610	4526040	5100830	4641150	5437220
340	Tb11.v5.0771.1-p1;Tb927.11.15780	6.13973	15.0989	6.32293	Tb11.v5.0771.1-p1;hypothetical protein, conserved	152978	85964.6	129580	0	0	0
341	Tb11.v5.0774.1-p1	-0.215822	19.3004	0.189546	Tb11.v5.0774.1-p1	847426	570249	609432	0	0	755954
342	Tb11.v5.0788.1-p1	-0.0620107	23.6578	0.0553367	Tb11.v5.0788.1-p1	14064500	12278800	12217900	11777700	13440500	13503600
343	Tb11.v5.0799.1-p1;Tb927.8.2470	0.370489	16.4041	0.471696	Tb11.v5.0799.1-p1;hypothetical protein, conserved	119347	112229	130183	89205.5	134291	62104.1
344	Tb11.v5.0809.1-p1;Tb927.10.6570	-0.278204	20.9648	0.997804	Tb11.v5.0809.1-p1;TPR repeat, putative	1952110	2002060	2206280	2445730	2389680	2370930
345	Tb11.v5.0814.1-p1;Tb927.10.9500	0.377102	20.7228	1.20803	Tb11.v5.0814.1-p1;expression site-associated gene 3 (ESAG3) protein, putative	1913270	1802220	1861810	1370250	1411310	1371260
346	Tb11.v5.0823.1-p1	9.3133	12.7032	5.96678	Tb11.v5.0823.1-p1	0	815196	0	0	0	0
347	Tb11.v5.0831.1-p1	-0.135146	21.0234	0.373106	Tb11.v5.0831.1-p1	2156820	1984010	1987910	2285610	2159630	2058470
348	Tb11.v5.0832.1-p1;Tb927.10.1800	0.367583	22.153	3.18385	Tb11.v5.0832.1-p1;methyltransferase domain containing protein, putative	5404980	5601920	5414050	3997530	4171340	4110160
349	Tb11.v5.0852.1-p1;Tb927.5.1500.2;Tb927.5.1500.1	-0.439868	17.1908	0.952392	Tb11.v5.0852.1-p1;hypothetical protein, conserved;hypothetical protein, conserved	117772	132991	97266.8	174839	128439	155616
350	Tb11.v5.0861.1-p1;Tb927.8.4030;Tb927.8.4080	0.132275	24.1772	0.800524	Tb11.v5.0861.1-p1;class I transcription factor A, subunit 5a;hypothetical protein, conserved	19430500	19794000	20033400	17682000	18113100	16237700
351	Tb11.v5.0905.1-p1	0.0273732	23.1467	0.0736415	Tb11.v5.0905.1-p1	9680090	9180420	8824320	8467090	9286710	8412660
352	Tb11.v5.0916.1-p1;Tb927.5.4950	0.779778	21.0125	0.935238	Tb11.v5.0916.1-p1;variant surface glycoprotein (VSG, atypical), putative	1890950	1775490	1871020	1157260	860095	1131260
353	Tb11.v5.0946.1-p1;Tb927.5.5220:pseudogenic_transcript-p1	-9.21533	15.9561	9.97125	Tb11.v5.0946.1-p1;variant surface glycoprotein, degenerate	0	0	0	1049430	814631	0
354	Tb11.v5.0959.1-p1;Tb927.4.3120	0.214756	22.4035	1.356	Tb11.v5.0959.1-p1;hook complex protein, conserved	5492900	5142180	6014400	4382690	4807700	4627770
355	Tb11.v5.0960.1-p1;Tb927.4.3110	0.220226	21.9244	0.505967	Tb11.v5.0960.1-p1;tRNA-dihydrouridine synthase 4, putative	4253630	3808420	4533720	3506010	3345310	3561280
356	Tb11.v5.0961.1-p1;Tb927.4.3100	0.702312	21.9899	1.05526	Tb11.v5.0961.1-p1;hypothetical protein, conserved	4862640	3717950	4049770	2015030	3026990	0
357	Tb11.v5.0962.1-p1;Tb927.4.3090	-0.105272	22.0125	0.441659	Tb11.v5.0962.1-p1;hypothetical protein, conserved	4272480	4261290	4022080	4361830	4249290	4413250
358	Tb11.v5.0963.1-p1;Tb927.4.3080	0.276122	21.167	1.80752	Tb11.v5.0963.1-p1;Uncharacterised ACR, YggU family COG1872, putative	2596580	2671060	2483710	2082550	2107860	1993900
359	Tb11.v5.0965.1-p1;Tb927.4.3020	-0.203756	22.7682	1.21041	Tb11.v5.0965.1-p1;ATP-dependent DEAH-box RNA helicase, putative	7048650	7682710	7380600	8031400	8061440	8424570
360	Tb11.v5.0966.1-p1;Tb927.4.3010	0.0936454	15.8768	0.0898051	Tb11.v5.0966.1-p1;hypothetical protein, conserved	62505.2	54059.7	78494.1	52486.8	67658.9	56869.5
361	Tb11.v5.0967.1-p1;Tb927.4.3000	-0.314688	22.2034	1.47048	Tb11.v5.0967.1-p1;hypothetical protein, conserved	4502100	4380350	4172020	5601160	5177440	4891600
362	Tb11.v5.0968.1-p1;Tb927.4.2990	0.0812097	23.6774	0.554931	Tb11.v5.0968.1-p1;hypothetical protein, conserved	13138800	13180700	12934000	11869200	11972700	11862800
363	Tb11.v5.0970.1-p1;Tb927.4.2970	-0.104925	18.0859	0.144145	Tb11.v5.0970.1-p1;chaperone protein DnaJ, putative	327366	245260	255559	324691	278456	258265
364	Tb11.v5.0972.1-p1;Tb927.4.2940	0.388421	21.2339	2.17962	Tb11.v5.0972.1-p1;hypothetical protein, conserved	2774470	2706630	2664810	1958500	1926020	2135000
365	Tb11.v5.0984.1-p1;Tb927.5.150;Tb927.9.720	-0.0123969	15.8126	0.00789753	Tb11.v5.0984.1-p1;hypothetical protein, conserved;hypothetical protein, conserved	84769.7	31445.3	61057.9	64087.4	44803.7	53877.7
366	Tb11.v5.0985.1-p1;Tb927.5.130	-0.0499366	21.3181	0.112217	Tb11.v5.0985.1-p1;variant surface glycoprotein (VSG)-related, putative	2487380	2429100	2858810	2460650	2568130	2731620
367	Tb11.v5.0991.1-p1;Tb927.11.1780	-0.835861	17.0711	3.00562	Tb11.v5.0991.1-p1;protein phosphatase 2C, putative	110580	97076.8	86823.8	190165	184575	138593
368	Tb11.v5.1013.1-p1;Tb927.10.11640	-0.241725	25.5163	1.03469	Tb11.v5.1013.1-p1;Protein prenyltransferase alpha subunit repeat, putative	47850800	47999200	43149500	54733800	52252400	50504300
369	Tb11.v5.1015.1-p1	1.52339	13.5766	1.40051	Tb11.v5.1015.1-p1	17793.5	19561	11626.9	3700.73	7921.4	0
370	Tb11.v5.1020.1-p1	-0.0661739	23.8923	0.220507	Tb11.v5.1020.1-p1	15901500	16507200	16461300	17202000	16552200	15480700
371	Tb11.v5.1022.1-p1;Tb927.10.3340	0.0887514	24.3513	0.2377	Tb11.v5.1022.1-p1;CMGC/MAPK protein kinase, putative	21532900	21315300	20468200	19893900	17991600	19383900
372	Tb11.v5.1026.1-p1	0.245398	23.2128	0.382938	Tb11.v5.1026.1-p1	10421000	9250630	10282400	7767530	8216970	8331210
373	Tb11.v5.1027.1-p1	-0.253503	15.9596	0.170994	Tb11.v5.1027.1-p1	49120.5	0	71898.3	57973.4	81760.3	0
374	Tb11.v5.1035.1-p1;Tb927.11.11330	0.0417394	32.0295	0.124096	Tb11.v5.1035.1-p1;heat shock protein 70	4561850000	4649860000	4486780000	4346510000	4122430000	4162960000
375	Tb11.v5.1038.1-p1	-0.243084	21.0818	0.341244	Tb11.v5.1038.1-p1	1914690	2367620	2119350	1776870	2914180	2770770
376	Tb11.v5.1046.1-p1;Tb927.10.2090;Tb927.10.2100;Tb927.10.2110	-0.0545993	33.3368	0.173765	Tb11.v5.1046.1-p1;elongation factor 1-alpha;elongation factor 1-alpha;elongation factor 1-alpha	11237000000	10882000000	10383100000	10680200000	9783110000	11561200000
377	Tb11.v5.1050.1-p1;Tb927.11.8530	0.213921	18.8758	0.231855	Tb11.v5.1050.1-p1;DNA polymerase kappa, putative	620565	607865	438102	488799	449697	439411
378	Tb11.v5.1055.1-p1;Tb927.3.4290;Tb927.3.4300;Tb927.3.4310;Tb927.3.4320;Tb927.3.4330	-0.251878	31.0246	1.01311	Tb11.v5.1055.1-p1;Paraflagellar rod protein 1-1;Paraflagellar rod protein 1-2;Paraflagellar rod protein 1-3;Paraflagellar rod protein 1-4;Paraflagellar rod protein 1-5	2073330000	2123970000	2027180000	2431080000	2244970000	2370310000
379	Tb11.v5.1057.1-p1;Tb927.10.12040	-0.289543	26.6665	1.52325	Tb11.v5.1057.1-p1;mitogen-activated protein kinase 11, putative	99667600	100885000	99845900	119399000	112170000	119997000
380	Tb11.v5.1059.1-p1;Tb927.11.3590;Tb927.11.3600	-0.114526	29.7832	0.353707	Tb11.v5.1059.1-p1;40S ribosomal protein S4, putative;40S ribosomal protein S4, putative	882057000	905138000	921381000	928682000	951471000	912595000
381	Tb427.BES40.10	0.454413	29.6379	4.06447	Tb427.BES40.10	974772000	948927000	935957000	653584000	680227000	655642000
382	Tb427.BES40.13	0.837224	23.9362	2.10046	Tb427.BES40.13	22954000	19083800	20248200	11396400	10620100	11461200
383	Tb427.BES40.14	0.683932	23.5785	1.82939	Tb427.BES40.14	16592600	14994100	14770000	9222400	9652900	8888640
384	Tb427.BES40.16	0.459679	29.0004	4.73565	Tb427.BES40.16	609760000	591370000	601014000	426283000	395307000	429764000
385	Tb427.BES40.18	0.797885	24.49	1.85669	Tb427.BES40.18	32855700	29745300	31134600	16688100	17052800	18089800
386	Tb427.BES40.2	-0.366247	27.7932	0.335478	Tb427.BES40.2	148521000	149971000	169220000	179053000	208137000	189199000
387	Tb427.BES40.20	0.564436	27.2089	2.19969	Tb427.BES40.20	184879000	173467000	184474000	120709000	123511000	107595000
388	Tb427.BES40.3	-0.2404	28.3476	0.190506	Tb427.BES40.3	262914000	232935000	254403000	273145000	279924000	292686000
389	Tb427.BES40.7	1.14453	22.0644	2.80631	Tb427.BES40.7	6568270	6078380	5996810	2882680	2810690	2463480
390	Tb427.BES40.8	1.28462	21.0886	2.66775	Tb427.BES40.8	3572170	3676690	3144670	1383580	1352260	1382080
391	Tb427.BES40.9	0.844164	25.3952	3.05709	Tb427.BES40.9	57877000	53710700	56232400	29636800	30123600	29969600
392	Tb427VSG-11	1.23846	22.3424	1.41496	Tb427VSG-11	4195320	4293850	4376970	1702330	1382010	2306650
393	Tb427VSG-13	1.3346	21.5456	1.44107	Tb427VSG-13	4457350	4235420	4656160	1670330	1661030	1785240
394	Tb427VSG-14	0.748745	24.0034	1.42138	Tb427VSG-14	18623000	17685300	18468400	10925700	10970400	9541750
395	Tb427VSG-15	1.46643	17.8836	2.90903	Tb427VSG-15	328826	271615	428982	110597	0	129023
396	Tb427VSG-17	0.833137	18.5413	1.67649	Tb427VSG-17	518011	425798	404506	254562	203508	279159
397	Tb427VSG-18	3.06305	23.7112	2.07424	Tb427VSG-18	16839200	13501000	19822400	1591110	1751080	2505110
398	Tb427VSG-1954	1.23546	19.8288	2.08742	Tb427VSG-1954	1157520	1080660	1041060	308416	437749	674342
399	Tb427VSG-2	-0.180658	35.5969	0.518904	Tb427VSG-2	48674500000	51504300000	51640300000	53827600000	51624900000	56941800000
400	Tb427VSG-21	5.55788	24.3225	4.74663	Tb427VSG-21	26390700	35751500	38101800	503569	670592	928120
401	Tb427VSG-25	0.448676	12.2484	0.443174	Tb427VSG-25	0	0	0	0	0	0
402	Tb427VSG-3	0.65574	19.0976	0.376491	Tb427VSG-3	370450	460084	478399	276388	275716	250508
403	Tb427VSG-322	-0.41227	22.297	0.966719	Tb427VSG-322	4408740	4446240	4059960	5775780	4949780	5877870
404	Tb427VSG-397	1.55455	25.984	1.55397	Tb427VSG-397	74820800	99029900	90036600	25755000	47829500	18914900
405	Tb427VSG-531	0.820203	22.7237	1.23468	Tb427VSG-531	6189560	5383270	5824890	3050680	3269760	3180390
406	Tb427VSG-6	0.876579	22.1028	1.71606	Tb427VSG-6	4642280	4481500	4031840	1971130	2505690	2474280
407	Tb427VSG-631	0.148012	18.7322	0.225091	Tb427VSG-631	301125	387065	371544	280404	363009	285890
408	Tb427VSG-653	0.671589	20.5112	2.67266	Tb427VSG-653	1180890	1282400	1306990	775563	722762	794118
409	Tb427VSG-8	1.90251	24.7597	3.8934	Tb427VSG-8	35438700	36629600	36818800	8713940	8309650	11285500
410	Tb427VSG-9	2.38304	25.0962	1.29228	Tb427VSG-9	14289500	25944500	23132800	3147880	3810660	4528630
411	Tb927.1.1000	0.517569	19.3951	1.00661	developmentally regulated phosphoprotein	868059	880551	925539	590203	639327	581680
412	Tb927.1.1010	-0.0926771	21.1895	0.447154	E3 ubiquitin-protein ligase KCMF1, putative	2239860	2166220	2224080	2186630	2304840	2340620
413	Tb927.1.1020	0.339244	24.0447	1.01775	leucine-rich repeat-containing protein	19181200	18594400	19060700	14558100	14878700	13794700
414	Tb927.1.1050	0.250915	23.0776	1.75033	Metallo-dependent phosphatase-like domain-containing protein	9080770	8978160	9114050	7376720	7244530	7378980
415	Tb927.1.1060	-0.0526256	22.1241	0.193454	Cell cycle checkpoint protein RAD1-like, putative	4458300	4676170	4186490	4110400	4359240	4876260
416	Tb927.1.1080	0.0812354	21.6058	0.316303	TFIIH basal transcription factor subunit, putative	2958050	3255420	3278590	2881290	2588650	3218320
417	Tb927.1.1100	0.077866	23.0046	0.3675	Basal body protein	7853060	8752560	8010750	7367370	7346530	7735340
418	Tb927.1.1120	0.389804	22.8638	2.07976	ribosomal RNA-processing protein 8, putative	9193340	8475820	8511780	6620540	6499020	6134390
419	Tb927.1.1140	0.416315	15.0782	0.514402	Transmembrane protein 231, putative	39720.3	51710	44257.1	37778.6	25798	36474.6
420	Tb927.1.1150	0.181357	17.89	0.219024	zeta tubulin	222264	230337	287031	211041	226107	193642
421	Tb927.1.1160	-1.2575	14.5391	1.01888	kinetoplast ribosomal PPR-repeat containing protein 3	0	0	102297	171808	292358	267743
422	Tb927.1.1170	-0.202005	21.5693	0.30034	DNA-directed RNA polymerase 2, RPB12 subunit	3162030	3180070	3093680	3960920	3160560	3399710
423	Tb927.1.1200	-0.718268	21.5611	2.37963	Mitochondrial ribosomal protein S15	2316330	2395740	2701210	3842680	4091500	3811670
424	Tb927.1.120	0.193902	29.7555	1.06195	retrotransposon hot spot protein 4 (RHS4), putative	932453000	966840000	956554000	795089000	792504000	791016000
425	Tb927.1.1210	-1.9072	21.0036	5.69493	conserved protein, unknown function	1090610	925753	1405110	4271730	3845340	4089490
426	Tb927.1.1220	-0.00364122	21.1847	0.0074101	RWD domain-containing protein	2264740	2268570	2189450	2183860	2297370	2037170
427	Tb927.1.1230	-0.220289	11.4249	0.244029	chaperone protein DnaJ, putative	0	0	0	0	0	0
428	Tb927.1.1330;Tb11.v5.0371.1-p1	0.271742	25.3648	0.988248	Mitochondrial Editosome-like Complex TUTase;Tb11.v5.0371.1-p1	43948400	47258300	46288400	37278200	34167200	37929000
429	Tb927.1.1340	-0.0286035	23.1848	0.0907456	Quinonprotein alcohol dehydrogenase-like protein, putative	9827500	8950530	10200600	9097850	8969710	10416000
430	Tb927.1.1350	0.726363	17.0367	0.790479	kinesin heavy chain, putative	164834	0	223574	135072	107371	99886.5
431	Tb927.1.1380	-0.220946	25.4285	1.35885	serine/threonine protein phosphatase 2A regulatory subunit, putative	42736000	43845100	42125400	48397800	48621000	46849900
432	Tb927.1.1390	-3.42928	19.4875	6.06528	hypothetical protein, conserved	269795	197138	0	2659100	2196880	2357710
433	Tb927.1.1400	-0.126954	23.2056	0.327257	Overproducer of inositol protein 10 homolog, putative	10209500	9451140	8195720	9673390	8948190	10616600
434	Tb927.1.1420	-0.0288507	23.4652	0.0488074	conserved protein, unknown function	12301100	11825600	11731600	12032200	11517300	11653100
435	Tb927.1.1500	-0.211586	24.2501	0.615175	conserved protein, unknown function	19001500	18449900	18805300	20482700	21326000	20796000
436	Tb927.1.1530	0.175221	26.4223	0.349345	STE group serine/threonine-protein kinase, putative	91319000	106094000	96452600	85228000	82857700	80788800
437	Tb927.1.1540	0.137838	23.1959	0.577652	Tubulin/FtsZ family, putative	10388400	10423200	9964990	9716220	8632950	8623830
438	Tb927.1.1550	-0.0183891	22.5471	0.0697777	tubulin-tyrosine ligase, putative	6737380	6407840	6096880	6139150	6084590	6553680
439	Tb927.1.1580	0.227816	23.6978	0.631532	electron transport protein SCO1/2, putative	14988700	13781100	12678400	11336700	11237900	11410600
440	Tb927.1.1600	-1.16946	17.2665	1.42862	pseudouridine synthase TruD, putative	104543	93905.6	152578	291021	187946	285410
441	Tb927.1.1610	-0.852416	23.0788	6.10445	hypothetical protein, conserved	6168780	7017720	7038310	11790700	10945400	12380900
442	Tb927.1.1620	0.306957	27.2316	1.8381	ATP-dependent DEAD/H RNA helicase, putative	174566000	171931000	176649000	135142000	128006000	141818000
443	Tb927.1.1630	-0.00315684	24.5712	0.00609711	transcription elongation factor 1 homolog	26024600	26848300	26435400	25456600	28386900	22798000
444	Tb927.1.1660	-0.0723014	21.2305	0.0791738	ESCO acetyltransferase domain-containing protein	2822780	1762380	2823220	2278300	2301460	2806020
445	Tb927.1.1670	-0.204216	26.4124	0.841845	ARM-like helical domain-containing protein	88030400	90208900	91456500	100651000	99647000	97181400
446	Tb927.1.1680	0.188219	20.3712	0.589938	Transcription elongation factor 1 domain-containing protein	1432630	1702630	1642720	1235030	1455070	1364100
447	Tb927.1.1690	-0.342845	20.088	1.96251	RNA-editing nuclease 1	1032090	962286	1004210	1275280	1210830	1192960
448	Tb927.1.1700	-0.0266499	22.7327	0.0472317	AATF protein, putative	7448720	7353290	7636680	7163730	7986420	6908310
449	Tb927.1.1710	0.190016	28.6476	1.70477	transmembrane protein, conserved	456592000	456723000	445078000	380574000	390386000	365893000
450	Tb927.1.1720	0.107874	22.7186	0.555315	cyclophilin 15, putative	7342730	8127710	7473630	6741570	6606390	7159060
451	Tb927.1.1730	-1.01879	22.5341	3.7151	Polyadenylation mediator complex protein PAMC1, putative	5344000	4495510	5215400	9434990	9030810	10913300
452	Tb927.1.1740	0.157753	20.3823	0.0955019	Microtubule-associated protein futsch, putative	1203160	0	1526960	1373740	998928	1193460
453	Tb927.1.1750	-0.0939096	21.5897	0.317602	conserved protein, unknown function	3025780	3145680	3041980	3199840	3221910	3070550
454	Tb927.1.1770	0.612123	22.9456	7.01687	Dithiol glutaredoxin 2	9870600	9729540	9829190	6201880	6236190	6119630
455	Tb927.1.1790	0.188732	21.9005	0.667459	hypothetical PIN domain-containing protein, conserved	4332650	4086090	4062670	3385730	3294300	3915280
456	Tb927.1.180	0.0234369	28.0133	0.0610131	retrotransposon hot spot protein 1 (RHS1), putative	268971000	279232000	266442000	256357000	232801000	278501000
457	Tb927.1.1820	-0.270047	21.7442	2.07603	hypothetical PIN domain-containing protein	3084880	3314380	3211460	3702400	3691090	3784520
458	Tb927.1.1840	0.259045	11.8906	0.0813608	conserved protein, unknown function	13113.5	9281.12	12199.1	0	9239.22	0
459	Tb927.1.1850	0.367723	17.6043	0.286043	hypothetical protein, conserved	194091	220872	250546	146416	190926	164248
460	Tb927.1.1880	0.0112478	22.8659	0.0314546	WD40 repeat-containing protein	7715930	8107690	7142510	7508500	7055180	7367750
461	Tb927.1.1890	0.346067	25.6407	1.52514	Replication Factor C Subunit 1-related protein	52170700	59520000	53517300	37621000	39805200	47735200
462	Tb927.1.190:pseudogenic_transcript-p1	0.0683574	27.8987	0.379634	retrotransposon hot spot protein (RHS, pseudogene), putative	251327000	257878000	262447000	233890000	238873000	230420000
463	Tb927.1.1910	-0.0219321	26.9196	0.0716707	MORN repeat-containing protein	125361000	129005000	133993000	125338000	128687000	123218000
464	Tb927.1.1920	-0.0671291	22.3732	0.0955019	conserved protein, unknown function	4985450	4437110	5807130	5517430	5290860	4535350
465	Tb927.1.1930	0.471228	23.9533	4.12468	phosphatidylinositol 3-kinase, putative	19895000	19675100	19076900	13150200	13833100	13719200
466	Tb927.1.1960	0.0505754	23.8152	0.229336	chaperone protein DnaJ, putative	15127700	16259000	14965600	14530400	13725500	14785700
467	Tb927.1.1980	0.388396	17.7562	0.736865	protein transport protein YIF1, putative	250585	273305	220960	172983	246904	144938
468	Tb927.1.1990	-0.032707	22.4257	0.0958937	Pre-mRNA-splicing factor 38, putative	5824730	6089480	6176160	5749180	6320220	5777790
469	Tb927.1.2100	-0.115328	27.3371	0.489949	Calpain-like protein 1.1	169240000	173013000	163046000	182230000	162782000	178850000
470	Tb927.1.2110	0.0594728	17.7157	0.119997	Calpain-like protein 1.2	195776	199068	191786	185386	172686	189380
471	Tb927.1.2120	-0.266081	27.7768	2.54537	Calpain-like protein CALP1.3	207689000	212678000	200219000	237633000	231214000	244166000
472	Tb927.1.2190	-0.196585	29.4084	1.22516	Raptor N-terminal CASPase like domain containing protein, putative	683706000	709926000	679403000	752736000	766577000	744116000
473	Tb927.1.2210	-0.149806	24.6868	0.362958	nucleosome assembly protein (NAP), putative	26006800	25659500	24377000	27390900	22390900	32094500
474	Tb927.1.2230	-0.0931093	27.4293	0.368178	small myristoylated protein 1-1	184029000	189007000	165934000	192015000	159820000	199524000
475	Tb927.1.2260	-0.0899281	27.4556	0.575264	small myristoylated protein 1-2	183264000	182006000	186851000	181930000	192429000	187542000
476	Tb927.1.2320	-0.551699	24.6855	1.28244	Cardiolipin-dependent protein 35kDa	16832100	20729100	24279400	23201200	35003400	29076500
477	Tb927.1.2340;Tb927.1.2360;Tb927.1.2380;Tb927.1.2400	-0.157168	34.5742	0.611728	alpha tubulin;alpha tubulin;alpha tubulin;alpha tubulin	24961000000	25380900000	23702500000	27196800000	25262500000	25571200000
478	Tb927.1.240:pseudogenic_transcript-p1	0.105062	25.0556	0.395624	retrotransposon hot spot protein (RHS, pseudogene), putative	33767300	37895600	37929000	30036300	33614700	34182700
479	Tb927.1.2430;Tb927.1.2450;Tb927.1.2470;Tb927.1.2490;Tb927.1.2510;Tb927.1.2530;Tb927.1.2550	-0.151398	32.5392	0.40912	histone H3, putative;histone H3, putative;histone H3, putative;histone H3, putative;histone H3, putative;histone H3, putative;histone H3, putative	5570550000	5700110000	6322300000	5779850000	6469540000	6269470000
480	Tb927.1.2570	-0.1402	26.7739	0.884086	coatomer beta subunit	110584000	112614000	110052000	116869000	114840000	119830000
481	Tb927.1.2580	0.0221164	23.4101	0.121796	exosome-associated protein 1	11415200	11004500	11058800	10231000	10269300	11262500
482	Tb927.1.2600	-0.707463	26.2321	0.984887	pumilio/PUF RNA binding protein 9	65377400	60005200	61548600	102877000	92784000	96673300
483	Tb927.1.2640	0.213414	16.6853	0.237785	hypothetical protein, conserved	94720.5	100981	108932	110284	104221	53649.1
484	Tb927.1.2670	0.134301	28.2204	1.09989	paralyzed flagella 16	323776000	310809000	304934000	271077000	263975000	282705000
485	Tb927.1.2700	0.0663739	13.399	0.0849763	hypothetical protein, conserved	11274.8	11764.7	10053.4	11461.1	10425.7	9105.25
486	Tb927.1.2710	-0.2198	18.6098	0.247315	hypothetical protein, conserved	420280	366264	391241	480013	425869	424395
487	Tb927.1.2730	-1.13686	22.9924	4.49619	conserved protein, unknown function	5766800	5674380	5439500	12275100	11412100	12034900
488	Tb927.1.2740	0.0832008	20.1296	0.164896	lipase-like protein, putative	1190060	1148350	1214380	1009040	1184330	1058570
489	Tb927.1.2750	0.0781911	26.6943	0.327257	hypothetical protein, conserved	111771000	119322000	120226000	100215000	105920000	112647000
490	Tb927.1.2770	0.330347	22.1492	1.79277	hypothetical protein, conserved	4877430	4848290	4368670	3598340	3529590	3678050
491	Tb927.1.290	1.65208	20.3392	2.50045	leucine-rich repeat protein (LRRP), putative	2381720	2504620	2440890	825521	735629	702249
492	Tb927.1.2970	-0.162027	23.9002	0.696624	hypothetical protein, conserved	15227900	15279000	13688100	16813100	13417000	17587900
493	Tb927.1.2980	0.194018	21.6356	1.08177	hypothetical protein, conserved	3339980	3594400	3826910	2961810	2788930	3343670
494	Tb927.1.2985	0.362778	21.7063	0.919565	ER protein Pkr1, putative	3488270	2918170	3088010	2480530	2052640	2618040
495	Tb927.1.2990	-0.881686	26.8013	3.11365	kinetoplast ribosomal PPR-repeat containing protein 2	82710600	89869200	128173000	164758000	170448000	185491000
496	Tb927.1.3000	-0.128923	27.6207	1.08441	amidohydrolase, putative	199996000	205439000	186617000	211435000	200309000	206696000
497	Tb927.1.3010	-0.827046	23.326	4.77872	mRNA processing protein, putative	9059090	8507730	7886190	14569300	13716500	15107400
498	Tb927.1.3030	-0.398034	22.4856	2.73176	KREL2	5414480	4955260	5064100	6718330	6401970	6467190
499	Tb927.1.3040	0.584487	22.8706	2.27993	hypothetical protein, conserved	10399600	8570660	7900630	5638270	6231970	5324590
500	Tb927.1.3050	0.115658	25.8381	0.889871	tRNA (Uracil-5-)-methyltransferase, putative	65174600	64499200	64767800	55623200	58558100	57913400
501	Tb927.1.3070	0.389302	23.0956	0.608579	hypothetical protein, conserved	9865260	9144420	9543130	8255340	7451660	5570940
502	Tb927.1.3110	-0.128645	25.696	0.755426	soluble N-ethylmaleimide sensitive factor (NSF) attachment protein, putative	53352400	54275800	54687000	57925700	54838800	57407300
503	Tb927.1.3120	0.19292	20.5996	0.48666	Peptidase C50 separase, putative	1652080	1961810	1512960	1348100	1719240	1280880
504	Tb927.1.3150	0.186099	22.8998	1.0864	hypothetical protein, conserved	8556240	7812520	8604300	7231550	6555110	7371070
505	Tb927.1.3170	0.106349	23.7697	0.237422	CHORD, putative	17152300	12844700	14825500	13629500	12567400	13613000
506	Tb927.1.3180	-0.137443	29.5076	0.459016	40S ribosomal protein S11, putative	742548000	728188000	726725000	789451000	767694000	746474000
507	Tb927.1.3200	0.128696	26.8958	0.788689	Suppressor of G2 allele of SKP1, putative	131862000	136759000	135212000	119627000	117242000	116635000
508	Tb927.1.320:pseudogenic_transcript-p1	-0.288744	20.1656	0.197923	retrotransposon hot spot protein (RHS, pseudogene), putative	769575	1350340	1129080	896474	1488220	1450840
509	Tb927.1.3220	0.302876	23.6217	1.29765	TBC1 domain family member 20/GTPase, putative	13755300	14039900	13414600	11004900	10482600	10668900
510	Tb927.1.3230	-0.0667962	24.3081	0.22963	cell division cycle protein, putative	19574500	20833000	20580300	21034700	19076300	21333300
511	Tb927.1.3250	0.0836209	28.5678	0.422111	Domain of unknown function (DUF4456), putative	405035000	410488000	386932000	357616000	360570000	364695000
512	Tb927.1.3260	0.143531	24.9468	1.07866	hypothetical protein, conserved	34421000	35600100	35088700	30327600	30822000	30209900
513	Tb927.1.3270	-0.178557	23.8283	0.461567	hypothetical protein, conserved	14657600	14549200	14863000	16558500	17432900	14150300
514	Tb927.1.3280	-0.0859196	22.6686	0.354713	septum formation protein MAF homologue, putative	6663070	6312980	6725920	6667170	6955420	6525620
515	Tb927.1.3290	0.588376	21.2488	1.99506	hypothetical protein, conserved	2967670	3217370	2816650	1909120	1977540	1891930
516	Tb927.1.3300	-0.206868	24.7584	1.18531	Myotubularin-related protein, putative	26996800	27992300	28320200	31239900	30044700	31027900
517	Tb927.1.330:pseudogenic_transcript-p1	0.0377844	23.6237	0.0806129	retrotransposon hot spot protein (RHS, pseudogene), putative	12385900	13399000	12706700	11437900	10633000	14285100
518	Tb927.1.3310	0.168894	25.2387	0.571661	hypothetical protein, conserved	42933500	41219600	41445900	36379300	37009100	33901500
519	Tb927.1.3390	0.0353982	24.3405	0.0819921	Eukaryotic protein of unknown function (DUF866), putative	20516400	21324700	19868300	19749400	18732000	19385500
520	Tb927.1.3400	-0.0636015	21.8722	0.241992	hypothetical protein, conserved	3779540	3619100	3671240	3755880	3337980	4108220
521	Tb927.1.3410.1;Tb927.1.3410.2	0.25577	20.9517	1.24394	hypothetical protein, conserved;hypothetical protein, conserved	2230200	2284370	2524050	1803540	1998240	1892420
522	Tb927.1.3450	0.22093	23.9409	1.40656	hypothetical protein, conserved	16705300	16520800	14989600	13658800	12128000	14048400
523	Tb927.1.350:pseudogenic_transcript-p1;Tb927.11.3560.1-p1	-0.775504	14.1216	0.732463	retrotransposon hot spot protein (RHS, pseudogene), putative;Tb927.11.3560.1-p1	15471.9	0	9405.79	0	19991.3	0
524	Tb927.1.3560	0.406053	22.2193	1.12885	Centrosomal protein of 164 kDa, putative	4904220	4777090	4761510	3345710	3251560	3962760
525	Tb927.1.3670	-0.0761312	24.4398	0.521325	expression site-associated gene 8 (ESAG8) protein, putative	21648400	20336100	21874800	22373400	21195800	21110200
526	Tb927.1.370.2	1.91577	20.4866	2.43434	leucine-rich repeat protein (LRRP), putative	3409640	3112630	3019870	875782	759908	814848
527	Tb927.1.3800	-0.103482	28.2236	0.317602	Present in the outer mitochondrial membrane proteome 18	313959000	280577000	280999000	319892000	297299000	281103000
528	Tb927.1.3810	-0.490066	17.5035	0.561334	hypothetical protein, conserved	211536	132609	99678.3	190839	132343	281579
529	Tb927.1.3820	0.162621	26.6936	0.230382	ATP synthase subunit, putative	123762000	85708000	117981000	93530000	80620000	103983000
530	Tb927.1.3830	-0.0297074	30.2754	0.11771	glucose-6-phosphate isomerase, glycosomal	1243520000	1302550000	1298640000	1237330000	1257800000	1239530000
531	Tb927.1.3840	0.750496	14.4962	0.807206	hypothetical protein, conserved	18580.2	18550.8	41525.7	15489.7	22225.6	8156.15
532	Tb927.1.3860	0.244059	23.0088	1.44254	hypothetical protein, conserved	8986260	8976780	8199740	7335000	7091370	6846860
533	Tb927.1.3880	0.415964	22.7362	1.96344	Fusaric acid resistance protein-like, putative	7591370	8333710	7408760	5757910	5808990	5285980
534	Tb927.1.3910	-0.105277	27.5918	0.517678	Anaphase-promoting complex subunit CDC23	194985000	188418000	189182000	194803000	197281000	196638000
535	Tb927.1.3940	0.2437	21.0015	0.763414	hypothetical protein, conserved	1949530	2234320	2200670	1773990	1476500	1992230
536	Tb927.1.3950	-0.360385	28.8698	1.4971	alanine aminotransferase	452486000	465474000	447057000	555877000	538017000	577551000
537	Tb927.1.4010	-1.90214	20.6195	4.37632	primase 2	823828	993991	811430	3168440	2969800	3314260
538	Tb927.1.4040	0.212279	20.6998	0.720398	hypothetical protein, conserved	1766510	1783730	1714340	1282720	1503060	1629710
539	Tb927.1.4050	-0.142493	24.4399	0.969232	ser/thr protein phosphatase, putative	21905100	22598900	22741400	23826200	24296400	23188400
540	Tb927.1.4100	0.981276	24.9635	3.32244	cytochrome oxidase subunit IV	45340400	42748000	42322900	22691100	19934200	20926000
541	Tb927.1.410:pseudogenic_transcript-p1	-0.0392033	26.2705	0.116339	retrotransposon hot spot protein (RHS, pseudogene), putative	85784100	83760100	82623100	83351200	79758200	85158600
542	Tb927.1.4160	0.137578	20.4308	0.247315	hypothetical protein, conserved	1337720	1373770	1376450	1154280	1089440	1368820
543	Tb927.1.4180	0.0446732	24.7264	0.314736	leucine-rich repeat protein (LRRP), putative	26910800	26940500	27870300	25790400	24884100	25430200
544	Tb927.1.420	0.983193	18.134	0.868111	retrotransposon hot spot protein 5 (RHS5), putative	425414	0	365944	198496	140965	262785
545	Tb927.1.4220.1;Tb927.1.4220.2	-0.331398	22.8359	2.02845	Ydr279p protein family (RNase H2 complex component), putative;Ydr279p protein family (RNase H2 complex component), putative	6366390	5787220	6709570	7907560	6949300	8010580
546	Tb927.1.4230	0.387254	21.5315	1.42349	hypothetical protein, conserved	3674620	3443570	2980340	2340620	2127810	3050880
547	Tb927.1.4250	0.216482	21.8601	1.06303	hypothetical protein, conserved	4017420	4167190	4023430	3273780	3546930	3324730
548	Tb927.1.4280	-0.0874719	25.0433	0.401477	hypothetical protein, conserved	32684700	34285400	32960100	34778000	35001300	32186900
549	Tb927.1.4300	5.49361	14.5069	5.69493	chaperone protein DnaJ, putative	0	0	59356.4	0	0	0
550	Tb927.1.4310	0.03302	28.2829	0.204113	Flagellum attachment zone protein 2	327946000	335123000	325409000	315143000	300987000	306536000
551	Tb927.1.4340	0.21446	23.7614	1.08213	hypothetical protein, conserved	14366700	14503200	14113100	11922800	12032900	11693700
552	Tb927.1.4370	0.760817	20.8112	3.29163	Putative integral membrane protein conserved region (DUF2404), putative	2016710	2167450	2295880	1324130	1108140	1273520
553	Tb927.1.4380	0.711746	20.3143	3.21321	Putative integral membrane protein conserved region (DUF2404), putative	1528360	1620480	1508360	914380	968917	871054
554	Tb927.1.4400	0.245883	22.6112	0.404377	hypothetical protein, conserved	6017150	6847090	5930240	5699810	4933250	4671600
555	Tb927.1.4410	-0.0386939	24.7337	0.141828	SUMO-interacting motif-containing protein	27714600	28271200	27589600	27487400	27267300	27688200
556	Tb927.1.4420	0.322811	27.0177	0.743192	ABC transporter, putative	150507000	165086000	154074000	116991000	122490000	119688000
557	Tb927.1.4450	0.418557	24.4005	1.28244	calcium-activated potassium channel, putative	24386500	24531400	25436600	16576800	19297300	17702100
558	Tb927.1.4470	0.371226	18.9746	1.51835	hypothetical protein, conserved	603760	450692	536057	422353	378204	385306
559	Tb927.1.4480	-0.0870547	20.4461	0.12834	WD repeat and HMG-box DNA-binding protein, putative	1324050	1261730	1333270	1392920	1271580	1363900
560	Tb927.1.4490	0.19393	26.5443	1.11705	acetyltransferase, putative	106185000	108028000	96069300	86953300	81236200	91599400
561	Tb927.1.4500	0.304913	26.236	1.79068	SNARE associated Golgi protein, putative	80604100	82797400	92129700	64652400	69778400	63644000
562	Tb927.1.450:pseudogenic_transcript-p1	-0.0194647	26.4284	0.0578823	retrotransposon hot spot protein (RHS, pseudogene), putative	88234200	89578400	90993600	86003300	87759200	87177000
563	Tb927.1.4520	-0.383865	21.3613	1.40827	Zinc finger, C3HC4 type (RING finger), putative	2579230	2684260	2415080	3042110	3248270	3380150
564	Tb927.1.4650	-1.74452	21.8874	3.98462	cyclin-like F-box protein 2	1444760	2026390	1550390	5652390	5188290	5214290
565	Tb927.1.4680	0.345591	24.1514	2.11945	Kinetochore interacting protein 6	20000500	20875800	18922400	15442600	15127800	14665100
566	Tb927.1.4690	0.0509643	25.8661	0.223619	Protein arginine N-methyltransferase 1 catalytic subunit	64108800	66342100	65960100	62106500	60685300	58971600
567	Tb927.1.4700	-0.0823553	18.3859	0.108982	hypothetical protein, conserved	318115	318557	296611	291531	387165	288820
568	Tb927.1.4710	-0.00500683	21.3647	0.0038684	hypothetical protein, conserved	3084380	2154770	1857230	2979440	1275560	2961990
569	Tb927.1.4720	-0.14622	24.8356	0.590448	SET domain containing protein, putative	31264700	29705700	28882200	31571700	31371800	32479600
570	Tb927.1.4730	-0.193426	20.1003	0.75047	Ribonuclease H2 non-catalytic subunit (Ylr154p-like), putative	1028860	1119940	1035890	1365850	1105840	1070170
571	Tb927.1.4740	-0.20477	22.9556	0.518621	FAM91 N-terminus/FAM91 C-terminus, putative	8041870	7381150	7546000	8295520	8008560	9219220
572	Tb927.1.4760	-0.00727719	26.8004	0.0350469	Vacuolar sorting protein 39 domain 1/Vacuolar sorting protein 39 domain 2, putative	115349000	119065000	117150000	112364000	110537000	115340000
573	Tb927.1.4780	0.044731	22.6543	0.153917	Alpha/beta hydrolase domain-containing protein	6637710	7487660	7414160	6673640	6847320	6573510
574	Tb927.1.4800	-0.14462	20.3911	0.409668	hypothetical protein, conserved	1452790	1109930	1216290	1248780	1389010	1382180
575	Tb927.1.480	1.331	21.5578	2.0185	leucine-rich repeat protein (LRRP), putative	4249390	5391150	5444640	2115340	1699350	1968350
576	Tb927.1.4810:pseudogenic_transcript-p1	10.7149	18.7041	5.34641	hypothetical protein, conserved (pseudogene)	4009900	1591240	0	0	0	0
577	Tb927.1.4830	-0.0577649	27.4109	0.115114	phospholipase A1	185618000	180930000	183838000	192102000	177270000	178683000
578	Tb927.1.4900	0.512982	26.1609	1.75543	expression site-associated gene 11 (ESAG11) protein, putative	85825600	82360200	86292400	57295300	56990000	56663500
579	Tb927.1.4910	0.730695	21.1672	1.34284	expression site-associated gene 1 (ESAG1) protein, putative	2355850	2190990	2520800	1106210	1536520	1516020
580	Tb927.1.5000	0.182256	25.4645	0.465679	hypothetical protein, conserved	44204600	47147800	44256200	39837300	39636400	35336900
581	Tb927.1.5030	0.00268959	26.8261	0.0107456	leucine-rich repeat protein (LRRP), putative	116756000	110814000	117134000	111399000	106434000	111499000
582	Tb927.1.5060	-0.281471	20.2227	0.490577	variant surface glycoprotein (VSG)-related, putative	1260860	1412590	1104440	1285330	1427810	1740360
583	Tb927.1.5100	-0.121759	21.6431	0.25947	expression site-associated gene 2 (ESAG2) protein, putative	3173780	2955610	3284050	3439640	2910000	3565540
584	Tb927.1.5110	0.474827	24.0607	1.33327	expression site-associated gene 11 (ESAG11) protein, putative	21586600	17621100	20981200	13585000	13533300	14399500
585	Tb927.1.5120	0.169129	21.7607	0.167381	expression site-associated gene 1 (ESAG1) protein, putative	2879640	3840330	5035860	3105730	3528480	3214580
586	Tb927.1.5170	0.156983	23.586	0.297422	variant surface glycoprotein (VSG)-related, putative	12343700	13516300	12988600	10787000	10698500	12078900
587	Tb927.1.5200	0.998805	25.9398	3.97555	expression site-associated gene 1 (ESAG1) protein, putative	81130500	83632300	81261200	38040500	34580600	46435700
588	Tb927.1.5240	0.872056	20.9262	2.65474	expression site-associated gene 1 (ESAG1) protein, putative	2356770	2577110	2981480	1605870	1335960	1245940
589	Tb927.1.530.2	-0.29848	18.9125	0.799861	hypothetical protein, conserved	419558	509748	446094	608082	598205	444153
590	Tb927.1.540	0.0281679	23.0388	0.138136	DNA-directed RNA polymerase III, putative	8897300	8624210	8685920	8179930	8482470	8092880
591	Tb927.1.560	-0.0398277	23.5042	0.128642	WD domain, G-beta repeat, putative	12430300	12958600	12185500	12486800	11940600	12740000
592	Tb927.1.570	0.510577	21.3567	1.79999	Histone-lysine N-methyltransferase, H3 lysine-76 specific	3043930	3511460	3141550	2275670	2323950	1980420
593	Tb927.1.600	0.371263	21.2441	1.27066	phosphate-repressible phosphate permease, putative	2235310	2900530	2370490	2059360	1727700	1802390
594	Tb927.1.610	0.160018	22.4941	0.92766	hypothetical protein, conserved	5715640	5843880	6567300	4974440	5489330	5162080
595	Tb927.1.630	-0.398226	21.6607	1.42132	histone chaperone ASF1A	3302810	3253880	3081390	3680650	3973180	4653380
596	Tb927.1.640	0.0568068	26.0781	0.300984	BRCA2	70603200	70271900	67077900	64355800	61242600	66072600
597	Tb927.1.650	-0.0919476	23.2595	0.492559	conserved protein, unknown function	10093000	10533500	9545390	10313400	10011500	10613700
598	Tb927.1.670	-0.0547041	23.472	0.247178	conserved protein, unknown function	11771300	11545600	11764400	11965200	11765600	11340300
599	Tb927.1.690	-0.0128336	23.4397	0.0384735	hypothetical protein, conserved	11194200	11283900	10715800	11137600	11620500	9576270
600	Tb927.1.700	-0.199435	30.8722	1.18901	phosphoglycerate kinase	1811760000	1836400000	1773030000	2004390000	1863610000	2054710000
601	Tb927.1.70	0.430461	17.8822	0.303831	retrotransposon hot spot protein 4 (RHS4), putative	342740	373297	346849	0	228538	283652
602	Tb927.1.710	0.0567701	28.6287	0.264037	phosphoglycerate kinase	410211000	438876000	391222000	377947000	352121000	408978000
603	Tb927.1.720	0.187318	24.5081	0.880996	phosphoglycerate kinase	25486800	24796000	24052800	21813800	19659500	21312800
604	Tb927.1.730	-0.284898	22.2847	0.932788	NADH-ubiquinone oxidoreductase complex I subunit, putative	4596700	4876950	4866070	5246990	5445610	6184470
605	Tb927.1.740	0.0214762	21.9296	0.0644553	phosphatidylinositol-4-phosphate 5-kinase related	4289530	4232800	3691360	4084710	3430820	4108820
606	Tb927.1.750	-0.191233	25.0547	0.854598	Metal-binding domain-containing protein	32737800	32582100	29664300	35254800	29695900	39787700
607	Tb927.1.760	-0.202292	18.0911	0.706814	wd40 repeat domain-containing protein	280768	232460	218455	285709	276802	251272
608	Tb927.1.790	-0.187517	23.2998	0.558883	hypothetical transmembrane protein, conserved	9586050	9291620	10431100	9467730	12039000	10732700
609	Tb927.1.820	0.26176	13.9021	0.274959	kelch domain-containing protein	20348.3	21329.6	18935.4	15109.3	13322.5	22127.2
610	Tb927.1.830.1	0.238538	19.7906	0.973093	hypothetical protein, conserved	1032060	1032690	954323	810680	862362	804499
611	Tb927.1.840	-0.146304	15.1526	0.224763	transmembrane protein, putative	33006.9	35292.1	33045.2	32199.8	37512.2	40101.2
612	Tb927.1.860	0.331133	25.0181	2.46779	transmembrane protein, putative	36961800	37027900	36292800	27530800	26208400	30632400
613	Tb927.1.870	-0.252585	22.8825	0.987561	deoxyhypusine synthase	7872410	7774350	7652130	8950160	8655350	9126850
614	Tb927.1.880	0.225532	24.2597	1.32136	Midasin, putative	21827200	22380900	21432500	17556500	18310600	18104700
615	Tb927.1.90:pseudogenic_transcript-p1	-0.0555277	26.2061	0.232631	retrotransposon hot spot protein (RHS, pseudogene), putative	72331200	78311100	74929600	75416300	70512700	78794100
616	Tb927.1.990	0.0266032	23.7096	0.0723068	Enkuring domain-containig protein	13087000	14337000	14204300	13332700	14069700	11968400
617	Tb927.10.10000	0.385757	24.1191	1.083	hypothetical protein, conserved	21711500	22707200	22881400	16136000	17281100	16125900
618	Tb927.10.1000	0.00923519	19.8528	0.0159078	hypothetical protein	1290630	1202450	1423790	1260420	1231090	1264820
619	Tb927.10.10010	-0.000500829	24.9955	0.000806014	mRNA turnover protein 4 homolog, putative	34748200	34734100	38032700	34834900	37504600	31101100
620	Tb927.10.10020	-0.0868696	26.4127	0.373171	Rab5 GDP/GTP exchange factor (Rabex-5), putative	86099200	93676200	91424700	94342400	93712600	87743200
621	Tb927.10.10030	-0.185363	25.6109	0.262153	hypothetical protein, conserved	63915200	42636100	40929400	57509000	42335800	59412500
622	Tb927.10.10050	0.69528	24.2547	3.06118	hypothetical protein, conserved	22655600	21460100	22710100	14795200	15010500	10427900
623	Tb927.10.10070	0.364558	26.7483	2.59148	hypothetical protein, conserved	132399000	118080000	137344000	101182000	93290900	93601300
624	Tb927.10.10080	-0.232684	22.4373	0.728525	hypothetical protein, conserved	5482750	5499900	5818910	5954630	6374020	6712320
625	Tb927.10.10090	0.137117	24.7262	0.931942	Component of motile flagella 14	27582400	26341400	28873800	23802600	23871000	24616700
626	Tb927.10.10100	0.472484	18.5296	2.09805	hypothetical protein, conserved	468307	433535	375117	264515	307538	320632
627	Tb927.10.10110	1.70462	15.8281	2.7958	PIG-P, putative	88543.1	76073.9	57942.8	18409.5	14066.6	40614.1
628	Tb927.10.10120	-0.378317	24.0809	1.29765	hypothetical protein, conserved	16592000	16231600	14869500	22115600	18098200	19507300
629	Tb927.10.10130	-1.30803	22.4384	6.32293	RNA editing mediator complex protein 1	4114710	4429490	3882260	9828680	10330200	9433090
630	Tb927.10.10140	-0.241292	28.8092	0.980985	paraflagellar rod component, putative	436506000	466046000	462732000	524218000	506300000	508193000
631	Tb927.10.10150	0.153189	18.9465	0.259681	hypothetical protein, conserved	469804	450213	660001	390687	458855	516483
632	Tb927.10.10160	-1.2172	24.1599	6.09227	Kinetoplast polyadenylation factor 4	13748600	12182700	12236300	30005700	25252000	30096500
633	Tb927.10.10170	0.252696	21.6011	1.34224	pre-mRNA splicing factor 46, putative	3680350	3713790	3628430	2993110	3083640	2858970
634	Tb927.10.10180	0.147338	22.6522	0.66519	Miro-like protein, putative	6483640	6381350	6276970	5362860	4930330	6479250
635	Tb927.10.10190	-0.335588	23.993	1.82506	Leucine-rich repeat domain containing protein	16469200	17386400	15253100	21483100	20115200	18027100
636	Tb927.10.10200	0.138178	20.169	0.656586	hypothetical protein, conserved	1179900	1302240	1219500	1101410	1110600	1041560
637	Tb927.10.10280	0.113565	28.8047	0.160337	Microtubule-associated repetitive protein 2	420138000	469780000	528224000	463391000	455164000	339106000
638	Tb927.10.10300	-0.118682	18.9704	0.220891	hypothetical protein, conserved	545407	474395	443477	591216	538696	420077
639	Tb927.10.1030	-0.103084	23.1132	0.207789	serine peptidase, Clan SC, Family S10	9351280	11049000	11364900	10533700	12921400	9527420
640	Tb927.10.10320	-0.225387	25.1848	1.22267	dynein light chain Tctex-type, putative	35635500	37652600	36927200	41354500	40725100	41517800
641	Tb927.10.10330	-0.200044	24.4597	0.966132	Anaphase-promoting complex subunit CDC27	22611400	20680500	20876900	24677100	22943000	23177100
642	Tb927.10.10340	0.0187672	24.3477	0.102768	structural maintenance of chromosome 2, putative	20967500	20254100	20164300	19538900	18773600	19937900
643	Tb927.10.10350	0.391605	24.3475	3.80907	STE/STE11 serine/threonine-protein kinase, putative	25789600	23586600	25044700	17945700	18145700	18413000
644	Tb927.10.10360	-0.105487	29.7455	0.132037	Microtubule-associated repetitive protein	793439000	885350000	948960000	982663000	963750000	757342000
645	Tb927.10.10370	0.144867	23.8967	0.776556	hypothetical protein, conserved	15695300	16380700	14862000	14227600	13051500	13554800
646	Tb927.10.10380	0.424553	23.8664	2.27942	ATP-dependent DEAD/H RNA helicase, putative	18130000	17025800	16649300	12467400	11435600	13285600
647	Tb927.10.10390	0.0148417	28.0828	0.0501178	trypanothione reductase	286589000	298044000	295313000	274530000	281481000	275799000
648	Tb927.10.10400	-0.43257	21.4117	2.00015	Mitochondrial ribosomal protein S11	2561490	2506600	2356330	3010300	3487150	3185520
649	Tb927.10.1040	-0.317819	26.9518	1.06169	serine peptidase, Clan SC, Family S10	111092000	132145000	125899000	147049000	147245000	144671000
650	Tb927.10.10410	0.225256	22.4049	1.12814	DNA replication licensing factor MCM8, putative	5879120	6117440	6063460	4509980	5327310	5094270
651	Tb927.10.10420	-0.18384	23.6645	0.843294	monothiol glutaredoxin, putative	12504600	10915900	11724700	13299700	11328100	13868100
652	Tb927.10.10430	0.0308046	19.3023	0.0584368	hypothetical protein, conserved	642540	611473	585970	588580	570574	585362
653	Tb927.10.10440	-0.0594653	20.5369	0.128112	mitochondrial carrier protein	1423520	1392580	1681820	1506860	1495270	1514060
654	Tb927.10.10445;Tb927.10.10460;Tb927.10.10470;Tb927.10.10480;Tb927.10.10490;Tb927.10.10500;Tb927.10.10510;Tb927.10.10520;Tb927.10.10530;Tb927.10.10540;Tb927.10.10550;Tb927.10.10560;Tb927.10.10570;Tb927.10.10580;Tb927.10.10590	-0.0904274	33.3032	0.229306	Core histone H2A/H2B/H3/H4, putative;histone H2B, putative;histone H2B, putative;histone H2B, putative;histone H2B, putative;histone H2B, putative;histone H2B, putative;histone H2B, putative;histone H2B, putative;histone H2B, putative;histone H2B, putative;histone H2B, putative;histone H2B, putative;histone H2B, putative;histone H2B, putative	9509710000	11458000000	11211700000	10688800000	10906500000	10738000000
655	Tb927.10.10600	-0.260665	22.7025	0.238018	ARP2/3 complex 16kDa subunit, putative	6731320	6515720	5993060	7709240	7718840	6789440
656	Tb927.10.1060	-0.15716	27.9671	0.546466	T-complex protein 1, delta subunit, putative	257836000	264493000	266232000	282922000	282143000	274770000
657	Tb927.10.10610	0.399846	28.0028	2.72421	protein tyrosine phosphatase, putative	285044000	296028000	296980000	217732000	205706000	212735000
658	Tb927.10.10620	-0.0682685	23.2526	0.228453	hypothetical protein, conserved	10053500	10392500	9243280	9880870	8532840	11780900
659	Tb927.10.10630	-0.264494	23.428	0.935535	hypothetical protein, conserved	10950400	10454100	10728800	13132900	12314100	11724800
660	Tb927.10.10650	-0.196912	21.8306	0.415877	cytosolic Fe-S cluster assembly factor NAR1, putative	3588360	3990890	3892230	4077650	4238730	4359090
661	Tb927.10.10680	-6.25027	14.0542	7.80199	hypothetical protein, conserved	0	0	0	96487.9	129796	100218
662	Tb927.10.10690	0.0958626	21.75	0.406314	CEP19-like protein, putative	3360810	3808720	3335510	2962540	3290190	3227660
663	Tb927.10.10700	-0.0146624	23.8753	0.0516792	splicing factor Prp31	16007000	15851200	14959700	15851000	13810600	15903400
664	Tb927.10.1070	0.155224	25.3684	1.19544	cdc2-related kinase 1	41825900	43504900	44574700	38151500	37673900	36119600
665	Tb927.10.10710	0.377599	15.8344	0.616648	hypothetical protein, conserved	75890.8	56265.7	59253	54837.9	39662.4	49179.5
666	Tb927.10.10720	0.158634	25.4673	0.575766	Tetraspanin family, putative	49178700	46047300	45173800	39496900	40451600	40672600
667	Tb927.10.10730	-0.0462004	21.6154	0.188037	RNA Interference Factor 5	3111270	3224500	3386150	3393770	3185940	3110420
668	Tb927.10.10740	0.26454	21.934	1.11873	hypothetical protein, conserved	3910970	4296760	4091300	3633200	2983140	3291320
669	Tb927.10.10750	-0.194076	19.544	0.288908	metallo-peptidase, Clan MC, Family M14, putative	826049	567231	758329	705668	685227	999700
670	Tb927.10.10780	-0.085446	27.4404	0.161825	hypothetical protein, conserved	189855000	174323000	165766000	194996000	150759000	194900000
671	Tb927.10.10800	0.0833278	23.9955	0.505834	palmitoyl acyltransferase 2, putative	17743200	17121700	16927900	16051200	14617300	16393900
672	Tb927.10.1080;Tb927.10.1090	-0.154928	29.0912	0.471678	40S ribosomal protein S23, putative;40S ribosomal protein S23, putative	493625000	547283000	561965000	560345000	580129000	558763000
673	Tb927.10.10810	0.163	21.6041	0.329061	adenosine deaminase-like protein	3645860	3489880	4006240	3527840	3137020	2951900
674	Tb927.10.10820	1.13742	16.3741	1.20375	hypothetical protein, conserved	57226.9	71274.7	159218	25158.3	58840	38236.2
675	Tb927.10.10830	-1.12671	24.7916	8.06648	RGG-containing protein 2	21185700	21468500	23258100	44928800	44039200	49110200
676	Tb927.10.10840	0.199819	25.7891	1.39321	Enriched in surface-labeled proteome protein 15	60244500	57025800	61010600	49818200	50092600	48902300
677	Tb927.10.10850	-0.0792699	27.0074	0.367095	Protein argonaute-1	134121000	136041000	137100000	139415000	136482000	135763000
678	Tb927.10.10870	-0.00293322	21.8142	0.00789753	CMGC family protein kinase, putative	3584100	3709740	3873670	3410750	3526000	3872310
679	Tb927.10.10880	-0.106339	25.5478	0.418092	ATP-binding cassette sub-family F member 1, putative	51161300	49530600	49906500	51893600	52861400	50711300
680	Tb927.10.10930	0.114383	19.1708	0.303202	heat shock protein, putative	670240	637865	595072	592031	521838	591143
681	Tb927.10.10990	-0.767226	19.9128	1.02934	predicted WD40 repeat protein	688866	849272	523377	1327370	891490	1155910
682	Tb927.10.11000	-0.000575559	20.6645	0.000806014	hypothetical protein, conserved	1708330	1881340	1829100	1850370	1744580	1646770
683	Tb927.10.1100	-0.130729	29.3554	0.390907	60S ribosomal protein L9, putative	634375000	614375000	652887000	654373000	641486000	689012000
684	Tb927.10.11010	0.384683	17.7456	0.350877	hypothetical protein, conserved	372200	227504	211808	183869	204575	0
685	Tb927.10.11020	-0.143374	25.9476	0.5041	DNA mismatch repair protein MSH2, putative	62749500	62077400	62701300	64840800	66467600	67212300
686	Tb927.10.11030	0.534982	24.537	2.64196	Archaic translocase of outer membrane 11 kDa subunit	27297500	27061700	25465200	16625800	16908700	19553400
687	Tb927.10.11040	3.32243	13.0042	6.32293	hypothetical protein, conserved	18596	10775.1	16000.6	0	0	0
688	Tb927.10.11050	-1.66424	21.3306	4.1587	LSU ribosomal protein, mitochondrial, putative	1221350	1686300	0	4477080	4307890	4363860
689	Tb927.10.11060	1.2278	22.6983	2.52774	hypothetical protein, conserved	10048800	9235810	10661200	6435860	3316630	3241670
690	Tb927.10.11070	0.369727	21.8154	1.91426	hypothetical protein, conserved	4007400	3923620	3758430	3136620	2611670	3010580
691	Tb927.10.11080	0.249317	24.8084	1.78521	paraflagellar rod protein	30235000	30900500	30039100	26657300	22751000	24431600
692	Tb927.10.11090	-0.356212	18.0799	0.866092	hypothetical protein, conserved	258874	220205	270855	307338	338276	284762
693	Tb927.10.11100	0.506322	19.6444	1.82845	deoxyribodipyrimidine photo-lyase, putative	1071170	1045170	1023640	573586	781652	810846
694	Tb927.10.11110	0.458694	21.2009	1.10236	hypothetical protein, conserved	2350270	3378670	2913010	1760290	1985960	2300670
695	Tb927.10.11120	0.153642	18.4722	0.379825	hypothetical protein, conserved	442674	403160	450445	360051	360322	411154
696	Tb927.10.11130	-0.249261	21.857	0.893702	SET domain containing protein, putative	3583860	3412730	3565680	3997020	4180200	3934920
697	Tb927.10.11140	0.322177	24.622	1.53474	hypothetical protein, conserved	26868000	28361200	26530200	21031400	19894700	21947900
698	Tb927.10.11150	-0.0161513	23.6961	0.0655452	hypothetical protein, conserved	13990900	13841700	13213100	13244600	13056900	13624500
699	Tb927.10.11160	-0.0544638	21.403	0.0697997	NFU2 iron-sulfur cluster scaffold homolog, mitochondrial	2852530	2475950	2471560	2327840	2836650	2666290
700	Tb927.10.11170	-0.0715231	24.6166	0.279414	hypothetical protein, conserved	25515200	25708600	26183800	25866900	26610000	25655600
701	Tb927.10.11180	-0.0292773	23.293	0.124009	Ubiquitin-like modifier-activating enzyme ATG7, putative	10452000	10599200	10326800	10494400	9784950	10562000
702	Tb927.10.11190	-0.438321	23.2549	1.22867	tRNA-splicing ligase RtcB, putative	9809130	8732010	9054750	11271400	10456700	14589300
703	Tb927.10.11200	0.305781	20.1643	0.530029	hypothetical protein, conserved	1274620	1221070	1084570	1010970	617537	1299950
704	Tb927.10.1120	0.0348893	21.4364	0.0646458	hypothetical protein, conserved	2635620	2876830	3160010	2855580	2819270	2492050
705	Tb927.10.11210	0.0347136	23.9199	0.127536	hypothetical protein, conserved	16291200	17277900	16393300	15774000	15268900	15852300
[truncated: 6,333 more rows]

## Sheet: Sheet 4. 1.2-parent
Gene_acc	Gene_id	log2 FC	log_AveExpr	FDR (-log10)	Desc	1.2_A	1.2_B	1.2_C	Parent_A	Parent_B	Parent_C
[truncated: 7,039 more rows]

## Sheet: Sheet 5. 2.1-parent
Gene_acc	Gene_id	log2 FC	log_AveExpr	FDR (-log10)	Desc	2.1_A	2.1_B	2.1_C	Parent_A	Parent_B	Parent_C
[truncated: 7,039 more rows]

[truncated: 1 more sheets: Sheet 6. 2.2-parent]
